# Supplementary material for: HPV-Driven Immune Evasion in Cervical Cancer: Transcriptomic Identification of Downregulated Hub Genes and Suppressed Leukocyte Migration Pathways
Source: Int J Mol Sci. 2025 Dec 17;26(24):12121. doi: 10.3390/ijms262412121 (PMC12734221; doi:10.3390/ijms262412121)
Supplement: Supplementary file 1 [file ijms-26-12121-s001.zip › S1.xlsx]

## Sheet: TAC Export (924)
ID	Gene Symbol	Cervical Cancer Avg (log2)	Control Avg (log2)	Fold Change	P-val	FDR P-val	Description	Group
TC0100015858.hg.1	S100A8	12.06	2.13	970.53	2.58e-07	0.0001	S100 calcium binding protein A8	Multiple_Complex
TC0100010032.hg.1	S100A9	11.79	2.89	478.52	1.11e-06	0.0004	S100 calcium binding protein A9	Multiple_Complex
TC1800009308.hg.1	SERPINB3	10.45	1.85	388.15	3.36e-09	6.58e-06	serpin peptidase inhibitor, clade B (ovalbumin), member 3	Coding
TC1800009307.hg.1	SERPINB4	10.16	1.56	388.14	1.58e-10	8.93e-07	serpin peptidase inhibitor, clade B (ovalbumin), member 4	Multiple_Complex
TC1800008385.hg.1	DSC3	11.05	3.19	231.92	1.37e-10	8.87e-07	desmocollin 3	Multiple_Complex
TC0100015862.hg.1	S100A7	10.32	2.64	204.68	1.72e-06	0.0005	S100 calcium binding protein A7	Multiple_Complex
TC0100018492.hg.1	SPRR2A	10.87	3.2	204.03	2.53e-07	0.0001	small proline-rich protein 2A	Coding
TC1800007013.hg.1	DSG3	10.24	2.76	178.47	2.85e-09	5.98e-06	desmoglein 3	Multiple_Complex
TC1800007547.hg.1	SERPINB13	10.38	3.08	157.8	1.77e-07	0.0001	serpin peptidase inhibitor, clade B (ovalbumin), member 13	Multiple_Complex
TC0100008921.hg.1	CLCA2	8.72	1.5	148.91	4.15e-12	1.13e-07	chloride channel accessory 2	Multiple_Complex
TC0400010895.hg.1	TMPRSS11D	8.79	1.64	141.76	2.52e-08	2.81e-05	transmembrane protease, serine 11D	Multiple_Complex
TC0100015847.hg.1	SPRR2D	10.13	3.14	127.71	1.32e-07	8.81e-05	small proline-rich protein 2D	Coding
TC0300008550.hg.1	CSTA	10.63	3.64	127.09	6.41e-08	5.25e-05	cystatin A (stefin A)	Multiple_Complex
TC0100015868.hg.1	S100A2	10.46	3.59	117.15	1.11e-08	1.55e-05	S100 calcium binding protein A2	Multiple_Complex
TC1700007124.hg.1	KRT16P1	10.07	3.21	116.4	2.27e-06	0.0006	keratin 16 pseudogene 1	Multiple_Complex
TC1200010759.hg.1	KRT5	10.76	3.94	113	1.23e-08	1.68e-05	keratin 5, type II	Multiple_Complex
TC0X00010060.hg.1	XIST	9.04	2.27	109.45	4.13e-09	7.57e-06	X inactive specific transcript (non-protein coding)	NonCoding
TC1700010680.hg.1	KRT14	10.29	3.57	104.97	2.77e-08	3.01e-05	keratin 14, type I	Multiple_Complex
TC0100010018.hg.1	SPRR3	9.62	3.06	94.73	7.94e-06	0.0014	small proline-rich protein 3	Multiple_Complex
TC1700009911.hg.1	KRT17P1	10.37	3.82	93.82	4.86e-07	0.0002	keratin 17 pseudogene 1	Multiple_Complex
TC0100015851.hg.1	SPRR2E	10.24	3.83	85.18	2.29e-07	0.0001	small proline-rich protein 2E	Coding
TC0100014340.hg.1	TACSTD2	10.21	3.84	82.85	2.14e-12	8.92e-08	tumor-associated calcium signal transducer 2	Coding
TC1700010675.hg.1	KRT13	9.76	3.42	81.14	0.0002	0.0112	keratin 13, type I	Multiple_Complex
TC0300012814.hg.1	GPR87	7.86	1.55	79.53	1.04e-08	1.48e-05	G protein-coupled receptor 87	Multiple_Complex
TC1700010056.hg.1	KRT17P6	9.55	3.29	76.47	4.22e-07	0.0002	keratin 17 pseudogene 6 [Source:HGNC Symbol;Acc:HGNC:50724]	Multiple_Complex
TC1600010375.hg.1	CRNDE	8.69	2.47	74.63	3.29e-08	3.43e-05	colorectal neoplasia differentially expressed (non-protein coding)	Multiple_Complex
TC0100016018.hg.1	CRABP2	9.4	3.21	73.11	4.81e-08	4.44e-05	cellular retinoic acid binding protein 2	Coding
TC0300009843.hg.1	TP63	9.81	3.62	72.77	3.24e-09	6.47e-06	tumor protein p63	Multiple_Complex
TC1900010478.hg.1	KRTDAP	8.46	2.37	68.3	0.0001	0.0079	keratinocyte differentiation-associated protein	Multiple_Complex
TC0300008148.hg.1	TMEM45A	8.81	2.8	64.52	2.6e-07	0.0001	transmembrane protein 45A	Multiple_Complex
TC1500010390.hg.1	RHCG	8.02	2.03	63.66	1.68e-07	0.0001	Rh family, C glycoprotein	Multiple_Complex
TC1500010634.hg.1	CERS3	7.7	1.73	62.68	1.63e-08	2.01e-05	ceramide synthase 3	Multiple_Complex
TC1800007543.hg.1	SERPINB5	9.41	3.48	60.9	2.52e-05	0.0032	serpin peptidase inhibitor, clade B (ovalbumin), member 5	Multiple_Complex
TC0900009335.hg.1	fleewarby; rawswey	9.88	4	59.07	0.0006	0.0249	Transcript Identified by AceView	Coding
TC0400007836.hg.1	CXCL8	10.1	4.35	53.52	9.95e-05	0.0079	chemokine (C-X-C motif) ligand 8	Multiple_Complex
TC1100011886.hg.1	RAB38	8.34	2.67	50.79	1.75e-10	9.5e-07	RAB38, member RAS oncogene family	Coding
TC1200010756.hg.1	KRT6B	11.49	5.84	49.95	9.9e-07	0.0003	keratin 6B, type II	Multiple_Complex
TC1200010758.hg.1	KRT6A	10.98	5.36	49.3	2.18e-07	0.0001	keratin 6A, type II	Multiple_Complex
TC1700010682.hg.1	KRT17	10.99	5.43	47.04	4.79e-07	0.0002	keratin 17, type I	Multiple_Complex
TC0Y00006481.hg.1	XGY2	7.63	2.15	44.71	0.0007	0.028	Homo sapiens Xg pseudogene, Y-linked 2 (XGY2), non-coding RNA.	NonCoding
TC0400010898.hg.1	TMPRSS11F	6.94	1.49	43.98	2.56e-08	2.82e-05	transmembrane protease, serine 11F	Coding
TC0100015850.hg.1	SPRR2B	8.2	2.79	42.39	7.98e-07	0.0003	small proline-rich protein 2B	Coding
TC1700010676.hg.1	KRT15; MIR6510	10.07	4.67	42.16	0.0004	0.0215	keratin 15, type I; microRNA 6510	Multiple_Complex
TC1100012137.hg.1	MMP13	7.89	2.56	40.25	0.0011	0.0402	matrix metallopeptidase 13	Coding
TC1700012203.hg.1	KRT16P4	10.49	5.17	39.83	4.48e-07	0.0002	keratin 16 pseudogene 4	Multiple_Complex
TC0800009891.hg.1	STC1	8.96	3.67	39.13	0.0014	0.0471	stanniocalcin 1	Multiple_Complex
TC1600008917.hg.1	neereyby	8.17	2.94	37.53	0.0003	0.0173	Transcript Identified by AceView	Coding
TC1200010757.hg.1	KRT6C	10.25	5.06	36.65	6.91e-07	0.0003	keratin 6C, type II	Multiple_Complex
TC0200015645.hg.1	ABCA12	7.29	2.14	35.37	2e-07	0.0001	ATP binding cassette subfamily A member 12	Multiple_Complex
TC0200006671.hg.1	GRHL1	7.22	2.11	34.64	2.61e-06	0.0007	grainyhead-like transcription factor 1	Multiple_Complex
TC0300013520.hg.1	CLDN1	8.98	4	31.51	3.68e-08	3.75e-05	claudin 1	Multiple_Complex
TC0400008091.hg.1	SPP1	9.14	4.18	31.25	1.3e-08	1.68e-05	secreted phosphoprotein 1	Multiple_Complex
TC1200007147.hg.1	ARNTL2	8.57	3.61	31.04	5.01e-10	1.84e-06	aryl hydrocarbon receptor nuclear translocator-like 2	Multiple_Complex
TC1900010480.hg.1	SBSN	7.91	3.07	28.68	0.0002	0.0103	suprabasin	Coding
TC0100008815.hg.1	IFI44L	7.24	2.41	28.37	0.0001	0.0091	interferon-induced protein 44-like	Multiple_Complex
TC1100008795.hg.1	HEPHL1	6.92	2.11	28.01	1.01e-07	7.22e-05	hephaestin-like 1	Multiple_Complex
TC0900009334.hg.1	moyswey	11.27	6.5	27.36	0.0009	0.0349	Transcript Identified by AceView	Coding
TC1300008250.hg.1	GJB6	8.32	3.55	27.14	8.08e-08	6.06e-05	gap junction protein beta 6	Multiple_Complex
TC1900008044.hg.1	NCCRP1	9.4	4.68	26.47	0.0012	0.0426	non-specific cytotoxic cell receptor protein 1 homolog (zebrafish)	Multiple_Complex
TC0200009537.hg.1	KYNU	7.03	2.3	26.42	2.23e-08	2.54e-05	kynureninase	Multiple_Complex
TC0900011305.hg.1	TNC	8.11	3.4	26.25	8.21e-05	0.007	tenascin C	Multiple_Complex
TC0500007201.hg.1	OSMR	8.1	3.44	25.27	6.46e-09	1.04e-05	oncostatin M receptor	Multiple_Complex
TC1700010053.hg.1	KRT16P5	10.16	5.5	25.27	8.23e-07	0.0003	keratin 16 pseudogene 5	Pseudogene
TC0100018466.hg.1	DENND2C	6.97	2.33	25.04	2.16e-08	2.5e-05	DENN/MADD domain containing 2C	Multiple_Complex
TC1400010772.hg.1	DIO2	8.09	3.49	24.25	7.56e-09	1.15e-05	deiodinase, iodothyronine, type II	Coding
TC1700010681.hg.1	KRT16	11.11	6.53	23.83	1.83e-06	0.0005	keratin 16, type I	Multiple_Complex
TC2000007830.hg.1	TFAP2C	6.81	2.24	23.74	1.92e-07	0.0001	transcription factor AP-2 gamma (activating enhancer binding protein 2 gamma)	Coding
TC2000009673.hg.1	SYCP2	6.95	2.43	23.06	1.27e-08	1.68e-05	synaptonemal complex protein 2	Multiple_Complex
TC0100010017.hg.1	SPRR1A	9.62	5.11	22.77	3.5e-06	0.0008	small proline-rich protein 1A	Multiple_Complex
TC0600008539.hg.1	CD109	7.83	3.35	22.33	1.27e-08	1.68e-05	CD109 molecule	Multiple_Complex
TC1500007355.hg.1	AQP9	7.28	2.8	22.33	0.0053	0.1108	aquaporin 9	Multiple_Complex
TC1100011350.hg.1	ALDH3B2	8.14	3.66	22.28	8.32e-10	2.8e-06	aldehyde dehydrogenase 3 family, member B2	Multiple_Complex
TC0100011163.hg.1	PKP1	7.8	3.32	22.24	6.86e-09	1.07e-05	plakophilin 1	Multiple_Complex
TC0X00008785.hg.1	BGN	9.68	5.22	21.98	5.06e-07	0.0002	biglycan	Multiple_Complex
TC0300009855.hg.1	IL1RAP	8.5	4.05	21.88	4.25e-09	7.68e-06	interleukin 1 receptor accessory protein	Multiple_Complex
TC0800010648.hg.1	CYP7B1	7.12	2.69	21.5	9.81e-07	0.0003	cytochrome P450, family 7, subfamily B, polypeptide 1	Multiple_Complex
TC1200006736.hg.1	A2ML1	7.57	3.16	21.28	3.39e-09	6.58e-06	alpha-2-macroglobulin-like 1	Multiple_Complex
TC1800007440.hg.1	ZNF532	8.13	3.77	20.62	5.98e-07	0.0002	zinc finger protein 532	Multiple_Complex
TC0400010896.hg.1	TMPRSS11A	5.85	1.49	20.5	0.0035	0.085	transmembrane protease, serine 11A	Coding
TC1000012454.hg.1	ANXA8L1; ANXA8	8.41	4.07	20.24	7.06e-07	0.0003	annexin A8-like 1; annexin A8	Multiple_Complex
TC1900010805.hg.1	CXCL17	8.25	3.93	19.93	1.2e-07	8.18e-05	chemokine (C-X-C motif) ligand 17	Coding
TC1900011236.hg.1	KLK13	7.82	3.5	19.91	3.67e-07	0.0002	kallikrein related peptidase 13	Coding
TC0200016511.hg.1	IL1RN	8.49	4.2	19.65	1.17e-08	1.62e-05	interleukin 1 receptor antagonist	Multiple_Complex
TC0100010020.hg.1	SPRR1B	6.15	1.86	19.57	5.29e-07	0.0002	small proline-rich protein 1B	Multiple_Complex
TC0100016218.hg.1	RGS5	9.17	4.9	19.21	6.71e-09	1.07e-05	regulator of G-protein signaling 5	Multiple_Complex
TC1200010839.hg.1	ITGA5	7.92	3.7	18.63	0.0026	0.0705	integrin alpha 5	Multiple_Complex
TC0100015852.hg.1	SPRR2F	6.59	2.38	18.45	1.46e-06	0.0004	small proline-rich protein 2F	Coding
TC0500012514.hg.1	FAT2	7.64	3.44	18.44	8.54e-07	0.0003	FAT atypical cadherin 2	Multiple_Complex
TC0400007783.hg.1	AMTN	5.41	1.2	18.41	0.0031	0.0785	amelotin	Coding
TC0400008041.hg.1	PTPN13	8.04	3.84	18.4	6.03e-08	5.12e-05	protein tyrosine phosphatase, non-receptor type 13 (APO-1/CD95 (Fas)-associated phosphatase)	Multiple_Complex
TC1500010261.hg.1	BNC1	5.83	1.64	18.34	1.92e-08	2.27e-05	basonuclin 1	Coding
TC1200008921.hg.1	OAS2	6.91	2.71	18.3	9.97e-05	0.0079	2-5-oligoadenylate synthetase 2	Multiple_Complex
TC1000008400.hg.1	IFIT1	7.86	3.67	18.21	0.0009	0.0356	interferon-induced protein with tetratricopeptide repeats 1	Coding
TC0500007154.hg.1	SLC1A3	7.75	3.57	18.18	1.44e-05	0.0022	solute carrier family 1 (glial high affinity glutamate transporter), member 3	Multiple_Complex
TC1800008474.hg.1	SLC39A6	8.27	4.09	18.09	3.52e-07	0.0002	solute carrier family 39 (zinc transporter), member 6	Multiple_Complex
TC1700012202.hg.1	KRT17P2	8.6	4.42	18.08	1.23e-05	0.002	keratin 17 pseudogene 2	Multiple_Complex
TC0100011661.hg.1	MARK1	6.25	2.1	17.76	1.63e-07	0.0001	MAP/microtubule affinity-regulating kinase 1	Multiple_Complex
TC0100010571.hg.1	PRRX1	8.46	4.31	17.74	7.91e-07	0.0003	paired related homeobox 1	Multiple_Complex
TC1600011418.hg.1	CDH3	9.26	5.12	17.64	1.92e-07	0.0001	cadherin 3, type 1, P-cadherin (placental)	Multiple_Complex
TC1200011327.hg.1	CSRP2	8.73	4.59	17.56	6.66e-07	0.0003	cysteine and glycine-rich protein 2	Multiple_Complex
TC0700010770.hg.1	SFRP4	6.89	2.76	17.46	7.89e-08	5.98e-05	secreted frizzled-related protein 4	Multiple_Complex
TC0X00008747.hg.1	GABRQ	6.87	2.74	17.42	0.0012	0.0427	gamma-aminobutyric acid (GABA) A receptor, theta	Coding
TC0100010035.hg.1	S100A7A	5.97	1.85	17.38	0.0001	0.0096	S100 calcium binding protein A7A	Coding
TC0900011308.hg.1	foshor	5.45	1.34	17.31	0.0009	0.0331	Transcript Identified by AceView	Unassigned
TC0700013581.hg.1	STEAP4	7.79	3.69	17.16	6.99e-08	5.58e-05	STEAP family member 4	Coding
TC0100008182.hg.1	CYP4X1	6.15	2.05	17.14	4.83e-06	0.001	cytochrome P450, family 4, subfamily X, polypeptide 1	Multiple_Complex
TC0200009662.hg.1	TNFAIP6	6.83	2.74	17.08	0.0015	0.0491	tumor necrosis factor, alpha-induced protein 6	Multiple_Complex
TC0900007576.hg.1	ANXA1	11.91	7.82	17	0.0008	0.0308	annexin A1	Multiple_Complex
TC1900007205.hg.1	CASP14	6.25	2.17	16.99	0.0167	0.2227	caspase 14	Multiple_Complex
TC0100011382.hg.1	DYRK3	6.16	2.08	16.91	1.38e-05	0.0021	dual specificity tyrosine-(Y)-phosphorylation regulated kinase 3	Multiple_Complex
TC1100012545.hg.1	TRIM29	9.49	5.41	16.85	6.51e-08	5.29e-05	tripartite motif containing 29	Multiple_Complex
TC0600011957.hg.1	ADGRF1	6.98	2.92	16.7	2.5e-06	0.0007	adhesion G protein-coupled receptor F1	Multiple_Complex
TC1800009242.hg.1	SERPINB2	6.96	2.9	16.68	1.31e-09	3.79e-06	serpin peptidase inhibitor, clade B (ovalbumin), member 2	Multiple_Complex
TC0300013879.hg.1	IL20RB	8.21	4.16	16.58	1.87e-07	0.0001	interleukin 20 receptor beta	Multiple_Complex
TC0100017094.hg.1	FAM72A	6.27	2.23	16.48	1.62e-08	2.01e-05	family with sequence similarity 72, member A	Multiple_Complex
TC0X00006480.hg.1	XG; XGY2	6.91	2.88	16.32	0.0035	0.0855	Xg blood group; Xg pseudogene, Y-linked 2	Multiple_Complex
TC0100015856.hg.1	S100A12	6.32	2.3	16.26	1.28e-06	0.0004	S100 calcium binding protein A12	Coding
TC1700009909.hg.1	LOC353194	9.51	5.49	16.22	1.74e-07	0.0001	Transcript Identified by AceView, Entrez Gene ID(s) 353194	Multiple_Complex
TC2100007653.hg.1		5.84	1.82	16.21	0.0127	0.1899		NonCoding
TC1400010390.hg.1	AHNAK2	7.86	3.85	16.18	1.86e-08	2.22e-05	AHNAK nucleoprotein 2	Multiple_Complex
TC0200013916.hg.1	IL1B	9.38	5.38	16.03	0.0051	0.1082	interleukin 1 beta	Multiple_Complex
TC0400011053.hg.1	CXCL10	7.11	3.11	16.01	2.23e-08	2.54e-05	chemokine (C-X-C motif) ligand 10	Coding
TC0100015509.hg.1	FAM72B	6.42	2.42	15.98	1.46e-08	1.85e-05	family with sequence similarity 72, member B	Multiple_Complex
TC0400008663.hg.1	HSPA4L	7.85	3.86	15.87	3.96e-07	0.0002	heat shock 70kDa protein 4-like	Multiple_Complex
TC0900012219.hg.1	CDKN2A	8.17	4.19	15.79	2.18e-07	0.0001	cyclin-dependent kinase inhibitor 2A	Multiple_Complex
TC0800011814.hg.1	GSDMC	7.22	3.25	15.76	5.77e-06	0.0012	gasdermin C	Multiple_Complex
TC1500007359.hg.1	MTND5P32	6.56	2.59	15.7	0.0367	0.3375	mitochondrially encoded NADH:ubiquinone oxidoreductase core subunit 5 pseudogene 32 [Source:HGNC Symbol;Acc:HGNC:51951]	Multiple_Complex
TC0400011052.hg.1	CXCL9	7.31	3.35	15.5	0.0002	0.0116	chemokine (C-X-C motif) ligand 9	Coding
TC0300010304.hg.1	TMEM40	7.98	4.03	15.39	5.21e-05	0.0051	transmembrane protein 40	Multiple_Complex
TC1200010518.hg.1	SLC38A2	9.49	5.54	15.37	1.87e-07	0.0001	solute carrier family 38, member 2	Multiple_Complex
TC1000012551.hg.1	ANXA8	7.41	3.48	15.14	7.1e-06	0.0013	annexin A8	Multiple_Complex
TC0900006577.hg.1	IL33	6.9	2.98	15.13	0.001	0.0366	interleukin 33	Multiple_Complex
TC1100010391.hg.1	MUC15	5.51	1.59	15.13	0.0019	0.0568	mucin 15, cell surface associated	Coding
TC0200014771.hg.1	FAP	6.26	2.35	14.97	1.56e-07	9.94e-05	fibroblast activation protein alpha	Multiple_Complex
TC0600012379.hg.1	ELOVL4	5.47	1.57	14.95	5.3e-08	4.64e-05	ELOVL fatty acid elongase 4	Multiple_Complex
TC0400007734.hg.1	TMPRSS11E	5.7	1.8	14.85	5.31e-06	0.0011	transmembrane protease, serine 11E	Coding
TC0700012895.hg.1	RNU6-267P	5.85	1.96	14.83	0.0033	0.0816	RNA, U6 small nuclear 267, pseudogene [Source:HGNC Symbol;Acc:HGNC:47230]	Multiple_Complex
TC0500011852.hg.1	LOX	7.77	3.88	14.81	4.35e-07	0.0002	lysyl oxidase	Multiple_Complex
TC2200008974.hg.1	SMC1B	6.47	2.59	14.8	5.51e-08	4.76e-05	structural maintenance of chromosomes 1B	Coding
TC1200009881.hg.1	CLEC2B	9.27	5.38	14.8	3.62e-07	0.0002	C-type lectin domain family 2, member B	Multiple_Complex
TC0300013471.hg.1	BCL6	8.62	4.73	14.79	5.23e-07	0.0002	B-cell CLL/lymphoma 6	Multiple_Complex
TC2000007479.hg.1	PI3	11.59	7.7	14.78	0.0019	0.0573	peptidase inhibitor 3, skin-derived	Multiple_Complex
TC0800008730.hg.1	FAM83A	7.31	3.43	14.68	2.27e-07	0.0001	family with sequence similarity 83, member A	Multiple_Complex
TC2000009522.hg.1	CYP24A1	6.19	2.32	14.66	0.0003	0.0178	cytochrome P450, family 24, subfamily A, polypeptide 1	Multiple_Complex
TC0800011543.hg.1	werdeyby	5.47	1.6	14.6	5.63e-05	0.0054	Transcript Identified by AceView	Unassigned
TC0100009723.hg.1	FAM72D	7.13	3.27	14.48	4.48e-07	0.0002	family with sequence similarity 72, member D	Coding
TC0800012088.hg.1	LY6D	9.56	5.72	14.37	6.3e-05	0.0058	lymphocyte antigen 6 complex, locus D	Multiple_Complex
TC0700008341.hg.1	darnoby	5.59	1.75	14.33	0.0141	0.2012	Transcript Identified by AceView	Unassigned
TC0100008975.hg.1	GBP6	5.46	1.63	14.28	9.16e-05	0.0075	guanylate binding protein family, member 6	Coding
TC1900011271.hg.1	FPR1	6.75	2.92	14.25	0.0077	0.1396	formyl peptide receptor 1	Coding
TC1700006798.hg.1	MIR4521	6.65	2.83	14.19	6.52e-07	0.0003	microRNA 4521	Multiple_Complex
TC1500010184.hg.1	BCL2A1	7.55	3.72	14.17	3.4e-05	0.0038	BCL2-related protein A1	Coding
TC0600009310.hg.1	GJA1	8.51	4.69	14.09	3.77e-07	0.0002	gap junction protein alpha 1	Multiple_Complex
TC0100011446.hg.1	MIR205HG; MIR205	8.85	5.08	13.64	7.75e-07	0.0003	MIR205 host gene; microRNA 205	Multiple_Complex
TC0700010121.hg.1	blukeeby	7.22	3.46	13.53	5e-08	4.47e-05	Transcript Identified by AceView	Coding
TC0700010124.hg.1	klukeeby	7.22	3.46	13.53	5e-08	4.47e-05	Transcript Identified by AceView	Coding
TC0100007361.hg.1	GRHL3	7.55	3.8	13.45	4.25e-06	0.0009	grainyhead-like transcription factor 3	Multiple_Complex
TC0400012150.hg.1	TMEM154	7.92	4.19	13.32	6.36e-09	1.04e-05	transmembrane protein 154	Multiple_Complex
TC0800009418.hg.1	ANGPT2	6.64	2.91	13.3	4.48e-06	0.001	angiopoietin 2	Multiple_Complex
TC1900010622.hg.1	LGALS7; LGALS7B	7.81	4.08	13.28	0.0002	0.0108	lectin, galactoside-binding, soluble, 7; lectin, galactoside-binding, soluble, 7B	Multiple_Complex
TC0100010393.hg.1	RGS4	6.96	3.24	13.18	3.49e-08	3.62e-05	regulator of G-protein signaling 4	Multiple_Complex
TC0200006831.hg.1	VSNL1	9.17	5.45	13.18	2.03e-06	0.0006	visinin like 1	Multiple_Complex
TC0800007899.hg.1	SULF1	9.85	6.13	13.16	2.24e-08	2.54e-05	sulfatase 1	Multiple_Complex
TC0600008630.hg.1	TTK	8.14	4.42	13.15	4.98e-08	4.47e-05	TTK protein kinase	Multiple_Complex
TC0300007588.hg.1		5.33	1.65	12.88	0.0002	0.0111		NonCoding
TC0800011148.hg.1	CCNE2	6.87	3.18	12.86	6.96e-06	0.0013	cyclin E2	Multiple_Complex
TC0100008816.hg.1	IFI44	6.65	2.97	12.77	6.39e-06	0.0012	interferon-induced protein 44	Multiple_Complex
TC0100015550.hg.1	FAM72C	8	4.32	12.75	1.87e-07	0.0001	family with sequence similarity 72, member C	Multiple_Complex
TC1800006650.hg.1	RAB31	9	5.35	12.52	1.35e-07	8.91e-05	RAB31, member RAS oncogene family	Multiple_Complex
TC0700009503.hg.1	RNU6-162P	5.29	1.65	12.43	0.0068	0.1294	RNA, U6 small nuclear 162, pseudogene [Source:HGNC Symbol;Acc:HGNC:47125]	Multiple_Complex
TC1000007748.hg.1	CDK1	8	4.37	12.39	2.13e-08	2.5e-05	cyclin-dependent kinase 1	Multiple_Complex
TC0500011446.hg.1	LUCAT1	5.59	1.96	12.35	0.0006	0.0272	lung cancer associated transcript 1 (non-protein coding)	NonCoding
TC0400007840.hg.1	CXCL1	8.05	4.43	12.33	0.0056	0.1149	chemokine (C-X-C motif) ligand 1 (melanoma growth stimulating activity, alpha)	Multiple_Complex
TC0400009090.hg.1	TDO2	5.89	2.27	12.3	0.0078	0.1419	tryptophan 2,3-dioxygenase	Multiple_Complex
TC0X00008760.hg.1	ZNF185	8.05	4.43	12.28	5.65e-06	0.0011	zinc finger protein 185 (LIM domain)	Multiple_Complex
TC0600008973.hg.1	RP1-134E15.3	5.77	2.16	12.23	1.61e-08	2.01e-05	novel transcript, sense intronic to PRDM1	NonCoding
TC1200009800.hg.1	SLC2A3	7.98	4.37	12.2	0.0002	0.0104	solute carrier family 2 (facilitated glucose transporter), member 3	Multiple_Complex
TC1700009910.hg.1	KRT16P2	9.24	5.64	12.15	3.47e-06	0.0008	keratin 16 pseudogene 2	Multiple_Complex
TC0X00008198.hg.1	PLS3	8.24	4.66	11.98	3.1e-06	0.0008	plastin 3	Multiple_Complex
TC1900010801.hg.1	CNFN	8.7	5.13	11.92	0.0013	0.0446	cornifelin	Coding
TC0200015193.hg.1	CALCRL	5.78	2.22	11.86	3.81e-06	0.0009	calcitonin receptor like receptor	Multiple_Complex
TC2100007652.hg.1	NEK4P1	5.84	2.29	11.74	0.0089	0.1525	NIMA-related kinase 4 pseudogene 1 [Source:HGNC Symbol;Acc:HGNC:39649]	Multiple_Complex
TC0500007408.hg.1	GZMK	5.65	2.11	11.64	3.78e-07	0.0002	granzyme K	Multiple_Complex
TC0300009338.hg.1	MIR15B	4.93	1.39	11.6	8.23e-05	0.007	microRNA 15b	Precursor_microRNA
TC0800011550.hg.1	slawverby	5.82	2.28	11.59	3.2e-07	0.0002	Transcript Identified by AceView	Unassigned
TC0200015002.hg.1	CHN1	7.28	3.75	11.55	8.72e-05	0.0073	chimerin 1	Multiple_Complex
TC0800011541.hg.1	klarverby	6.64	3.12	11.43	3.84e-06	0.0009	Transcript Identified by AceView	Unassigned
TC1300008463.hg.1	FLT1	6.88	3.37	11.34	5.43e-06	0.0011	fms-related tyrosine kinase 1	Multiple_Complex
TC1700012155.hg.1	ZNF750	5.98	2.48	11.31	0.0002	0.0137	zinc finger protein 750	Coding
TC0100010361.hg.1		6.83	3.34	11.23	3.16e-06	0.0008		NonCoding
TC0800008478.hg.1	FZD6	9.24	5.77	11.11	1.05e-06	0.0003	frizzled class receptor 6	Coding
TC1900009970.hg.1	BST2	6.21	2.74	11.1	2.54e-07	0.0001	bone marrow stromal cell antigen 2	Multiple_Complex
TC0800011540.hg.1	kloverby	6.27	2.8	11.06	8.32e-06	0.0015	Transcript Identified by AceView	Unassigned
TC0100009621.hg.1	PHGDH	7.43	3.97	11	1.85e-05	0.0025	phosphoglycerate dehydrogenase	Multiple_Complex
TC0800011532.hg.1	TRPS1	5.23	1.77	10.99	4.59e-07	0.0002	trichorhinophalangeal syndrome I	Multiple_Complex
TC1500009738.hg.1	KIAA0101; CSNK1G1	7.01	3.55	10.99	8.08e-07	0.0003	KIAA0101; casein kinase 1, gamma 1	Multiple_Complex
TC1900010847.hg.1	LYPD3	7.78	4.32	10.99	8.43e-07	0.0003	LY6/PLAUR domain containing 3	Multiple_Complex
TC0300009163.hg.1	klardorbu	6.21	2.75	10.99	0.018	0.2325	Transcript Identified by AceView	Unassigned
TC0500007138.hg.1	IL7R	8.5	5.04	10.98	1.97e-06	0.0005	interleukin 7 receptor	Multiple_Complex
TC0800011545.hg.1		5.3	1.84	10.97	7.32e-08	5.74e-05		NonCoding
TC1300009781.hg.1	COL4A1	7.16	3.72	10.87	0.0004	0.0193	collagen, type IV, alpha 1	Multiple_Complex
TC1600010181.hg.1	NETO2	8.03	4.59	10.81	3.73e-07	0.0002	neuropilin (NRP) and tolloid (TLL)-like 2	Multiple_Complex
TC0700008938.hg.1	PTPRZ1	5.21	1.77	10.79	8.56e-07	0.0003	protein tyrosine phosphatase, receptor-type, Z polypeptide 1	Multiple_Complex
TC0400011620.hg.1	ZGRF1	6.48	3.06	10.71	1.1e-05	0.0018	zinc finger, GRF-type containing 1	Multiple_Complex
TC0200013913.hg.1	IL1A	5.82	2.41	10.67	9.04e-06	0.0016	interleukin 1 alpha	Coding
TC0400007276.hg.1	KLHL5	7.41	4	10.66	6.07e-08	5.12e-05	kelch-like family member 5	Multiple_Complex
TC0300009524.hg.1	ECT2	6.58	3.17	10.57	4.06e-08	4.05e-05	epithelial cell transforming 2	Multiple_Complex
TC1700010639.hg.1	KRT10	6.23	2.83	10.57	0.0024	0.0667	keratin 10, type I	Multiple_Complex
TC0800007051.hg.1	NEFM	6.18	2.78	10.55	1.37e-05	0.0021	neurofilament, medium polypeptide	Multiple_Complex
TC0400012887.hg.1	RNF212	6.15	2.76	10.48	4.33e-08	4.23e-05	ring finger protein 212	Multiple_Complex
TC0600012314.hg.1	COL12A1	8.75	5.36	10.48	9.85e-07	0.0003	collagen, type XII, alpha 1	Multiple_Complex
TC0100014766.hg.1	LPAR3	7.42	4.03	10.47	1.28e-06	0.0004	lysophosphatidic acid receptor 3	Multiple_Complex
TC0800008487.hg.1	RIMS2	5.7	2.31	10.45	1.21e-05	0.0019	regulating synaptic membrane exocytosis 2	Multiple_Complex
TC1200012248.hg.1	HCAR3	7.48	4.1	10.43	0.0001	0.0084	hydroxycarboxylic acid receptor 3	Coding
TC0300011247.hg.1	WNT5A	6.71	3.33	10.42	1.6e-06	0.0005	wingless-type MMTV integration site family, member 5A	Multiple_Complex
TC0900009713.hg.1	kloshey	5.92	2.54	10.36	8.88e-06	0.0016	Transcript Identified by AceView	Unassigned
TC1200007672.hg.1	AC055736.1	7.56	4.18	10.35	6.67e-08	5.39e-05		Precursor_microRNA
TC1500010251.hg.1	HOMER2	7.35	3.98	10.34	2.83e-06	0.0007	homer scaffolding protein 2	Multiple_Complex
TC0300009337.hg.1	SMC4	10.46	7.09	10.34	0.0003	0.0148	structural maintenance of chromosomes 4	Multiple_Complex
TC0100014617.hg.1	SLC44A5	5.72	2.36	10.29	0.0002	0.0136	solute carrier family 44, member 5	Multiple_Complex
TC0400008380.hg.1	CCDC109B	7.92	4.56	10.26	1.55e-06	0.0005	coiled-coil domain containing 109B	Multiple_Complex
TC0100018324.hg.1	RP11-309G3.3	4.72	1.36	10.22	7.61e-07	0.0003		NonCoding
TC0600014177.hg.1	DSE	8.03	4.68	10.18	5.82e-07	0.0002	dermatan sulfate epimerase	Multiple_Complex
TC0500008156.hg.1	ERAP2	7.15	3.81	10.14	2.99e-05	0.0035	endoplasmic reticulum aminopeptidase 2	Multiple_Complex
TC0600008863.hg.1	MANEA	8.54	5.2	10.11	1.98e-07	0.0001	mannosidase, endo-alpha	Multiple_Complex
TC0100010244.hg.1	IFI16	10.36	7.03	10.07	2.68e-06	0.0007	interferon, gamma-inducible protein 16	Multiple_Complex
TC1100013075.hg.1	DDIAS	5.18	1.85	10.07	4.05e-06	0.0009	DNA damage-induced apoptosis suppressor	Multiple_Complex
TC0100010397.hg.1	NUF2	5.77	2.44	10.02	4.78e-08	4.44e-05	NUF2, NDC80 kinetochore complex component	Multiple_Complex
TC0900011209.hg.1	C9orf84	4.61	1.29	10	2.49e-05	0.0031	chromosome 9 open reading frame 84	Multiple_Complex
TC0300010949.hg.1	LTF	7.55	4.24	9.97	0.0312	0.311	lactotransferrin	Multiple_Complex
TC0500007077.hg.1	NPR3	5.72	2.4	9.96	7.65e-06	0.0014	natriuretic peptide receptor 3	Multiple_Complex
TC0100006931.hg.1	PDPN	6.93	3.62	9.92	2.09e-05	0.0028	podoplanin	Multiple_Complex
TC0300008324.hg.1	PHLDB2; PLCXD2	8.18	4.88	9.91	1.67e-05	0.0024	pleckstrin homology-like domain, family B, member 2; phosphatidylinositol-specific phospholipase C, X domain containing 2	Multiple_Complex
TC1700010641.hg.1	KRT23	6.2	2.9	9.85	2.22e-06	0.0006	keratin 23, type I	Multiple_Complex
TC0700007198.hg.1	ANLN	9.64	6.34	9.82	1.63e-06	0.0005	anillin actin binding protein	Multiple_Complex
TC0100011736.hg.1	DEGS1	7.11	3.82	9.78	1.65e-06	0.0005	delta(4)-desaturase, sphingolipid 1	Multiple_Complex
TC0400009614.hg.1		5.84	2.56	9.76	0.0018	0.0542		NonCoding
TC1900010479.hg.1	DMKN	8.17	4.88	9.75	9.75e-07	0.0003	dermokine	Multiple_Complex
TC1200010105.hg.1	RECQL	6.91	3.63	9.74	2.74e-07	0.0001	RecQ helicase-like	Multiple_Complex
TC0100009181.hg.1	PLPPR4	5.12	1.84	9.74	0.0011	0.0388	phospholipid phosphatase related 4	Multiple_Complex
TC0100013908.hg.1	SLC2A1	10.22	6.94	9.7	3.22e-05	0.0037	solute carrier family 2 (facilitated glucose transporter), member 1	Multiple_Complex
TC0100015211.hg.1	GSTM3	7.96	4.68	9.69	0.0007	0.0292	glutathione S-transferase mu 3 (brain)	Multiple_Complex
TC1300006979.hg.1	RGCC	5.85	2.57	9.67	1.64e-07	0.0001	regulator of cell cycle	Multiple_Complex
TC1800007010.hg.1	DSG1	5.12	1.85	9.62	0.0004	0.0202	desmoglein 1	Coding
TC0900007752.hg.1	NTRK2	7.18	3.91	9.61	0.0002	0.0141	neurotrophic tyrosine kinase, receptor, type 2	Multiple_Complex
TC1900011233.hg.1	KLK10	7.84	4.59	9.56	6.06e-06	0.0012	kallikrein related peptidase 10	Multiple_Complex
TC0200007115.hg.1	CLIP4	5.17	1.93	9.45	3.27e-07	0.0002	CAP-GLY domain containing linker protein family, member 4	Multiple_Complex
TC0300009310.hg.1	MLF1	6.49	3.25	9.43	4.22e-08	4.15e-05	myeloid leukemia factor 1	Multiple_Complex
TC1800006484.hg.1	NDC80	7.31	4.08	9.36	1.65e-07	0.0001	NDC80 kinetochore complex component	Multiple_Complex
TC0900007399.hg.1		5.81	2.59	9.36	5.79e-06	0.0012		NonCoding
TC0X00009515.hg.1	RP6-99M1.3	6.27	3.04	9.35	1.04e-05	0.0017	novel transcript	NonCoding
TC0100013872.hg.1	EDN2	6.01	2.78	9.35	6.17e-05	0.0058	endothelin 2	Multiple_Complex
TC0300012764.hg.1	HLTF	7.24	4.01	9.34	2.16e-05	0.0028	helicase-like transcription factor	Multiple_Complex
TC0600012827.hg.1	WASF1	5.24	2.02	9.32	8.69e-06	0.0015	WAS protein family, member 1	Coding
TC1000012408.hg.1	fleyma	6.42	3.2	9.3	0.0004	0.0186	Transcript Identified by AceView	Multiple_Complex
TC0600013602.hg.1	FBXO5	6.16	2.95	9.26	1.04e-07	7.33e-05	F-box protein 5	Multiple_Complex
TC0100009994.hg.1	CRCT1	6.72	3.51	9.2	0.0015	0.0488	cysteine rich C-terminal 1	Coding
TC1300008249.hg.1	GJB2	9.78	6.58	9.16	2.38e-06	0.0006	gap junction protein beta 2	Coding
TC0100014543.hg.1	DEPDC1	7	3.81	9.15	6.24e-07	0.0002	DEP domain containing 1	Multiple_Complex
TC0100015180.hg.1	WDR47	7.01	3.82	9.15	4.11e-05	0.0044	WD repeat domain 47	Multiple_Complex
TC1100010418.hg.1	KIF18A	6.41	3.22	9.13	7.36e-08	5.74e-05	kinesin family member 18A	Multiple_Complex
TC0400008943.hg.1	EDNRA	7.61	4.43	9.04	2.8e-07	0.0001	endothelin receptor type A	Multiple_Complex
TC0X00006723.hg.1	CDKL5	5.46	2.29	9.02	6.87e-07	0.0003	cyclin-dependent kinase-like 5	Multiple_Complex
TC1200009796.hg.1	SLC2A14	8.11	4.95	8.99	5.41e-05	0.0053	solute carrier family 2 (facilitated glucose transporter), member 14	Multiple_Complex
TC0700006629.hg.1	FSCN1	8.3	5.13	8.97	0.0002	0.0128	fascin actin-bundling protein 1	Multiple_Complex
TC1900008432.hg.1	EHD2	9.34	6.17	8.96	0.0006	0.0256	EH domain containing 2	Multiple_Complex
TC0100016983.hg.1	CHI3L1	6.34	3.17	8.95	5.92e-07	0.0002	chitinase 3-like 1 (cartilage glycoprotein-39)	Multiple_Complex
TC1400007146.hg.1	RNU6-1291P	4.9	1.74	8.94	0.0002	0.0139	RNA, U6 small nuclear 1291, pseudogene [Source:HGNC Symbol;Acc:HGNC:48254]	Small_RNA
TC1300008644.hg.1	POSTN	9.73	6.57	8.94	0.0148	0.2073	periostin, osteoblast specific factor	Multiple_Complex
TC0100009020.hg.1	CDC7	6.36	3.21	8.88	2.96e-08	3.16e-05	cell division cycle 7	Multiple_Complex
TC1400009242.hg.1	WDHD1	7.06	3.92	8.85	1.88e-07	0.0001	WD repeat and HMG-box DNA binding protein 1	Multiple_Complex
TC1000012553.hg.1	CH17-360D5.2	6.58	3.44	8.84	5.89e-05	0.0056	novel transcript	NonCoding
TC1000006652.hg.1	PFKFB3	7.28	4.14	8.84	0.0028	0.0734	6-phosphofructo-2-kinase/fructose-2,6-biphosphatase 3	Multiple_Complex
TC0800011546.hg.1	parskerbu	6.72	3.58	8.81	1.92e-06	0.0005	Transcript Identified by AceView	Unassigned
TC0100017083.hg.1	RAB7B	7.26	4.12	8.81	0.0051	0.1084	RAB7B, member RAS oncogene family	Coding
TC0600009381.hg.1	CENPW	8.14	5	8.79	5.59e-07	0.0002	centromere protein W	Multiple_Complex
TC0X00011302.hg.1	MSN	9.49	6.35	8.79	3.41e-05	0.0038	moesin	Multiple_Complex
TC1400010715.hg.1	AJUBA	6.35	3.22	8.76	1.97e-07	0.0001	ajuba LIM protein	Multiple_Complex
TC0600010124.hg.1	slajo	5.24	2.11	8.76	3.04e-05	0.0036	Transcript Identified by AceView	Unassigned
TC0700011645.hg.1	CACNA2D1	5.61	2.48	8.75	0.0007	0.0284	calcium channel, voltage-dependent, alpha 2/delta subunit 1	Multiple_Complex
TC1700007241.hg.1	RP11-283C24.1	7.2	4.07	8.73	2.6e-05	0.0032	novel transcript	NonCoding
TC0700010122.hg.1	bleykeeby	5.72	2.6	8.72	1.84e-05	0.0025	Transcript Identified by AceView	Coding
TC1800007544.hg.1	RP11-635N19.3	6.76	3.64	8.71	3.51e-07	0.0002	novel transcript	NonCoding
TC0300012686.hg.1	SLC9A9	6.73	3.62	8.64	0.0006	0.0251	solute carrier family 9, subfamily A (NHE9, cation proton antiporter 9), member 9	Multiple_Complex
TC0200010419.hg.1	SGOL2	4.64	1.53	8.62	8.03e-07	0.0003	shugoshin-like 2 (S. pombe)	Multiple_Complex
TC0100009938.hg.1	MLLT11	5.91	2.8	8.61	0.0001	0.008	myeloid/lymphoid or mixed-lineage leukemia; translocated to, 11	Multiple_Complex
TC0300011943.hg.1	KIAA1524	6.56	3.46	8.59	2.51e-06	0.0007	KIAA1524	Multiple_Complex
TC1000007067.hg.1	MYO3A	5.59	2.5	8.56	0.0254	0.2799	myosin IIIA	Multiple_Complex
TC1000009166.hg.1	karomu	4.16	1.07	8.55	8.54e-06	0.0015	Transcript Identified by AceView	Unassigned
TC0300011628.hg.1	ROBO1	6.59	3.5	8.52	8.54e-07	0.0003	roundabout guidance receptor 1	Multiple_Complex
TC1000012169.hg.1	ADAM12	6.67	3.59	8.5	0.0033	0.0823	ADAM metallopeptidase domain 12	Multiple_Complex
TC0100018263.hg.1	GSTM1	6.88	3.8	8.42	0.0024	0.067	glutathione S-transferase mu 1	Multiple_Complex
TC1900011231.hg.1	KLK7	7.44	4.38	8.35	0.0101	0.1652	kallikrein related peptidase 7	Multiple_Complex
TC0400011616.hg.1	TIFA	5.85	2.81	8.21	1.47e-05	0.0022	TRAF-interacting protein with forkhead-associated domain	Coding
TC1800009244.hg.1	HMSD	4.95	1.91	8.21	0.0144	0.2035	histocompatibility (minor) serpin domain containing	Multiple_Complex
TC1700008372.hg.1	SCPEP1	9.03	6	8.2	1.29e-05	0.002	serine carboxypeptidase 1	Multiple_Complex
TC0100016831.hg.1	ASPM	8.33	5.3	8.19	3.52e-07	0.0002	abnormal spindle microtubule assembly	Multiple_Complex
TC1800008287.hg.1	ANKRD29	4.94	1.9	8.18	0.0011	0.0385	ankyrin repeat domain 29	Multiple_Complex
TC0100011365.hg.1		5.98	2.95	8.13	4.52e-06	0.001		NonCoding
TC1400009186.hg.1	ERO1A	10.22	7.2	8.12	3.03e-06	0.0007	endoplasmic reticulum oxidoreductase alpha	Multiple_Complex
TC0900010797.hg.1	ASPN	6.19	3.18	8.08	1.62e-07	0.0001	asporin	Coding
TC0300006483.hg.1	BHLHE40	9.36	6.35	8.06	3.9e-06	0.0009	basic helix-loop-helix family, member e40	Multiple_Complex
TC1000006624.hg.1	CALML3	8.18	5.17	8.04	0.0001	0.0089	calmodulin-like 3	Coding
TC0600012072.hg.1	ELOVL5	8.86	5.86	8	7.31e-06	0.0014	ELOVL fatty acid elongase 5	Multiple_Complex
TC1500006963.hg.1	CASC5	6.59	3.59	7.99	3.02e-06	0.0007	cancer susceptibility candidate 5	Multiple_Complex
TC0400011241.hg.1	SLC10A6	7.25	4.26	7.95	1.47e-07	9.51e-05	solute carrier family 10 (sodium/bile acid cotransporter), member 6	Multiple_Complex
TC0100009183.hg.1	PALMD	6.81	3.82	7.94	6.2e-06	0.0012	palmdelphin	Multiple_Complex
TC0100013445.hg.1	IFI6	9.89	6.91	7.94	0.0048	0.1046	interferon, alpha-inducible protein 6	Multiple_Complex
TC0100010584.hg.1	FMO1	5.68	2.7	7.92	0.0002	0.0142	flavin containing monooxygenase 1	Multiple_Complex
TC1800008750.hg.1	TCF4	9.29	6.3	7.91	6.64e-07	0.0003	transcription factor 4	Multiple_Complex
TC1200009829.hg.1	CLEC4E	4.93	1.94	7.91	0.0079	0.1423	C-type lectin domain family 4, member E	Multiple_Complex
TC0X00008963.hg.1	skosoy	5.04	2.06	7.9	9.94e-08	7.14e-05	Transcript Identified by AceView	Unassigned
TC1700007677.hg.1	DUSP14	6.1	3.13	7.88	9.93e-08	7.14e-05	dual specificity phosphatase 14	Coding
TC1200010961.hg.1	NDUFA4L2	6.47	3.49	7.86	0.0005	0.0223	NADH dehydrogenase (ubiquinone) 1 alpha subcomplex, 4-like 2	Multiple_Complex
TC1700012200.hg.1	CCDC144A	6.11	3.14	7.83	0.0129	0.191	coiled-coil domain containing 144A	Multiple_Complex
TC0200014735.hg.1	RBMS1; MIR4785	7.02	4.06	7.81	6.94e-07	0.0003	RNA binding motif, single stranded interacting protein 1; microRNA 4785	Multiple_Complex
TC1500007357.hg.1	MTND3P12	5.5	2.54	7.8	0.0065	0.1264	mitochondrially encoded NADH:ubiquinone oxidoreductase core subunit 3 pseudogene 12 [Source:HGNC Symbol;Acc:HGNC:52072]	Multiple_Complex
TC0800011533.hg.1	TRPS1	4.53	1.57	7.78	6.19e-05	0.0058	Transcript Identified by AceView, Entrez Gene ID(s) 7227	Unassigned
TC0700009134.hg.1	CPA4	5.46	2.5	7.77	0.0004	0.0213	carboxypeptidase A4	Multiple_Complex
TC0300013521.hg.1	blawnoybu	4.38	1.42	7.76	2.85e-05	0.0034	Transcript Identified by AceView	Unassigned
TC0X00008953.hg.1	jarfar	4.38	1.43	7.75	8.31e-07	0.0003	Transcript Identified by AceView	Unassigned
TC0300009324.hg.1	IQCJ; SCHIP1; IQCJ-SCHIP1	5.37	2.42	7.72	1.11e-07	7.7e-05	IQ motif containing J; schwannomin interacting protein 1; IQCJ-SCHIP1 readthrough	Multiple_Complex
TC1100012133.hg.1	MMP3	5.87	2.93	7.72	0.0112	0.1757	matrix metallopeptidase 3	Multiple_Complex
TC1900009069.hg.1		5.14	2.2	7.69	4.87e-05	0.0049		NonCoding
TC1700012204.hg.1	AC107982.4	7.79	4.85	7.69	0.004	0.0925		Pseudogene
TC0200013912.hg.1	CKAP2L	7.33	4.39	7.68	3.35e-07	0.0002	cytoskeleton associated protein 2-like	Multiple_Complex
TC0100018493.hg.1	SPRR2C	6.62	3.68	7.67	3.2e-07	0.0002	small proline-rich protein 2C (pseudogene)	Multiple_Complex
TC0400011477.hg.1	CENPE	7.03	4.09	7.67	5.24e-07	0.0002	centromere protein E	Multiple_Complex
TC0700009232.hg.1	BPGM	7.92	4.99	7.66	0.0001	0.0092	2,3-bisphosphoglycerate mutase	Coding
TC0X00008210.hg.1	SLC6A14	6.48	3.54	7.65	1.76e-06	0.0005	solute carrier family 6 (amino acid transporter), member 14	Multiple_Complex
TC0300008330.hg.1	kobubu	5.9	2.97	7.63	0.0004	0.0188	Transcript Identified by AceView	Unassigned
TC2100007208.hg.1	MX1	8.82	5.89	7.62	4.78e-06	0.001	MX dynamin-like GTPase 1	Multiple_Complex
TC0800009157.hg.1	LY6K	6.79	3.87	7.58	7.54e-05	0.0066	lymphocyte antigen 6 complex, locus K	Multiple_Complex
TC0100008101.hg.1	KIF2C	6.91	3.99	7.57	1.62e-06	0.0005	kinesin family member 2C	Multiple_Complex
TC0700008184.hg.1	sneeko	6.23	3.31	7.57	6.16e-05	0.0058	Transcript Identified by AceView	Coding
TC1200010022.hg.1	MGP	8.8	5.89	7.54	3.23e-05	0.0037	matrix Gla protein	Multiple_Complex
TC1400008058.hg.1	PPP4R4	4.72	1.8	7.53	0.0017	0.0537	protein phosphatase 4, regulatory subunit 4	Multiple_Complex
TC0300008839.hg.1	ACPP	7.69	4.78	7.53	0.0031	0.0782	acid phosphatase, prostate	Multiple_Complex
TC1400007584.hg.1	TTC9	6.41	3.5	7.52	3.95e-06	0.0009	tetratricopeptide repeat domain 9	Coding
TC0100015750.hg.1	HORMAD1	5.87	2.96	7.52	1.63e-05	0.0023	HORMA domain containing 1	Multiple_Complex
TC0400010750.hg.1	NMU	6.11	3.2	7.52	2.5e-05	0.0031	neuromedin U	Multiple_Complex
TC0200012161.hg.1	GALNT14	5.05	2.15	7.5	1.54e-06	0.0005	polypeptide N-acetylgalactosaminyltransferase 14	Multiple_Complex
TC0300013147.hg.1	slukeebu	7.55	4.65	7.49	0.0025	0.068	Transcript Identified by AceView	Coding
TC1100012019.hg.1	SESN3	6.75	3.85	7.48	2.59e-07	0.0001	sestrin 3	Multiple_Complex
TC0800011542.hg.1	klobly	6.47	3.57	7.48	1.49e-05	0.0022	Transcript Identified by AceView	Unassigned
TC1500008046.hg.1	CEMIP	5.44	2.54	7.47	0.0004	0.0195	cell migration inducing protein, hyaluronan binding	Multiple_Complex
TC1100012131.hg.1	MMP1	7.25	4.36	7.45	0.0098	0.1622	matrix metallopeptidase 1	Multiple_Complex
TC0300014075.hg.1	TRIM59	7.85	4.96	7.42	3.79e-05	0.0041	tripartite motif containing 59	Coding
TC1000008141.hg.1	RP11-428P16.2	5.84	2.95	7.42	3.81e-05	0.0041		Multiple_Complex
TC0600009353.hg.1	TPD52L1	7.99	5.1	7.41	1.47e-06	0.0004	tumor protein D52-like 1	Multiple_Complex
TC1700008438.hg.1	RAD51C	7.42	4.53	7.41	2.01e-05	0.0027	RAD51 paralog C	Multiple_Complex
TC0300009341.hg.1	slogeebu	5.93	3.05	7.4	0.0005	0.0231	Transcript Identified by AceView	Unassigned
TC0600012132.hg.1	RAB23	6.52	3.64	7.38	7.48e-07	0.0003	RAB23, member RAS oncogene family	Multiple_Complex
TC0700013397.hg.1	CDK14	6.79	3.91	7.38	2.68e-06	0.0007	cyclin-dependent kinase 14	Multiple_Complex
TC1000008397.hg.1	IFIT3	7.54	4.65	7.38	0.0001	0.0094	interferon-induced protein with tetratricopeptide repeats 3	Coding
TC0300014092.hg.1	TM4SF19-TCTEX1D2	5.14	2.25	7.37	0.0041	0.0946	TM4SF19-TCTEX1D2 readthrough (NMD candidate)	Multiple_Complex
TC0500007237.hg.1	CARD6	5.47	2.59	7.35	3.32e-06	0.0008	caspase recruitment domain family, member 6	Multiple_Complex
TC1000008406.hg.1	KIF20B	7.24	4.36	7.35	1.45e-05	0.0022	kinesin family member 20B	Multiple_Complex
TC0400010785.hg.1	IGFBP7	10.74	7.86	7.34	0.0001	0.0092	insulin like growth factor binding protein 7	Multiple_Complex
TC0100008636.hg.1	derbo	4.88	2.01	7.32	0.0002	0.0116	Transcript Identified by AceView	Unassigned
TC0500007202.hg.1	kleyflaw	5.37	2.5	7.31	1.07e-05	0.0018	Transcript Identified by AceView	Unassigned
TC0900008286.hg.1	SMC2	7.22	4.35	7.31	0.0003	0.0167	structural maintenance of chromosomes 2	Multiple_Complex
TC0800010949.hg.1	SNX16	6.53	3.66	7.3	5.33e-07	0.0002	sorting nexin 16	Multiple_Complex
TC0500009377.hg.1	SPDL1	6.37	3.5	7.28	5.01e-05	0.005	spindle apparatus coiled-coil protein 1	Multiple_Complex
TC1000009092.hg.1	INPP5F	6.72	3.85	7.27	0.0018	0.0542	inositol polyphosphate-5-phosphatase F	Multiple_Complex
TC1200012247.hg.1	HCAR2	6.36	3.5	7.26	9.43e-07	0.0003	hydroxycarboxylic acid receptor 2	Coding
TC0100018440.hg.1	STIL	6.79	3.93	7.24	1.08e-07	7.58e-05	SCL/TAL1 interrupting locus	Multiple_Complex
TC0600010681.hg.1	RPP40	5.96	3.11	7.24	2.96e-06	0.0007	ribonuclease P/MRP 40kDa subunit	Multiple_Complex
TC1800009212.hg.1	PARD6G	5.09	2.23	7.24	0.0002	0.0108	par-6 family cell polarity regulator gamma	Multiple_Complex
TC0100016086.hg.1	AIM2	6.15	3.29	7.23	4.86e-07	0.0002	absent in melanoma 2	Multiple_Complex
TC0100010013.hg.1	IVL	5.46	2.6	7.23	5.62e-06	0.0011	involucrin	Multiple_Complex
TC1400006548.hg.1	RNASE7	6.01	3.16	7.23	0.0025	0.0681	ribonuclease, RNase A family, 7	Coding
TC1700010420.hg.1	SLFN11	6.64	3.79	7.22	0.0006	0.0255	schlafen family member 11	Multiple_Complex
TC1400007147.hg.1	slawpu	5.18	2.34	7.17	9.23e-07	0.0003	Transcript Identified by AceView	Unassigned
TC1700010426.hg.1	SLFN13	7.11	4.27	7.17	0.0019	0.0572	schlafen family member 13	Multiple_Complex
TC0300009340.hg.1	kloygeebu	5.88	3.05	7.15	1.47e-05	0.0022	Transcript Identified by AceView	Unassigned
TC1300009673.hg.1	TEX30	6.7	3.86	7.14	8.27e-06	0.0015	testis expressed 30	Multiple_Complex
TC0900012116.hg.1	CDKN2B-AS1	5.94	3.11	7.1	0.0003	0.0172	CDKN2B antisense RNA 1	Multiple_Complex
TC0500012345.hg.1	doyslaby	5.84	3.02	7.08	0.0005	0.022	Transcript Identified by AceView	Unassigned
TC0100016891.hg.1	KIF14	6.8	3.98	7.07	6.45e-07	0.0003	kinesin family member 14	Multiple_Complex
TC1200008373.hg.1	TMTC3	7.9	5.08	7.03	1.71e-06	0.0005	transmembrane and tetratricopeptide repeat containing 3	Multiple_Complex
TC0200009986.hg.1	ZAK; pk	7.41	4.6	7.01	2.47e-05	0.0031	sterile alpha motif and leucine zipper containing kinase AZK; Mitogen-activated protein kinase kinase kinase MLT [Source:UniProtKB/Swiss-Prot;Acc:Q9NYL2]; Salzman2013 ANNOTATED, CDS, coding, INTERNAL, OVCODE, OVERLAPTX, OVEXON best transcript NM_133646; Salzman2013 ANNOTATED, CDS, coding, OVCODE, OVERLAPTX, OVEXON, UTR3 best transcript NM_016653; Salzman2013 ANNOTATED, CDS, coding, OVCODE, OVERLA…	Multiple_Complex
TC1700010625.hg.1	TNS4	7.56	4.75	7	4.42e-05	0.0046	tensin 4	Multiple_Complex
TC1800009221.hg.1	RBBP8; MIR4741	7.84	5.03	6.98	3.56e-07	0.0002	retinoblastoma binding protein 8; microRNA 4741	Multiple_Complex
TC1800007849.hg.1	THOC1	6.31	3.51	6.98	3.63e-05	0.004	THO complex 1	Multiple_Complex
TC0300013264.hg.1	GNB4	7.77	4.98	6.94	8.9e-07	0.0003	guanine nucleotide binding protein (G protein), beta polypeptide 4	Multiple_Complex
TC0500011669.hg.1	GJA1P1	7.09	4.3	6.93	1.2e-07	8.18e-05	gap junction protein alpha 1 pseudogene 1 [Source:HGNC Symbol;Acc:HGNC:4275]	Pseudogene
TC1900007950.hg.1	ZNF567	6.72	3.93	6.92	0.0001	0.0101	zinc finger protein 567	Multiple_Complex
TC0600010078.hg.1	SLC22A3	5.78	2.99	6.9	0.0007	0.0279	solute carrier family 22 (organic cation transporter), member 3	Multiple_Complex
TC0600013231.hg.1	SGK1	8.19	5.4	6.9	0.0013	0.0441	serum/glucocorticoid regulated kinase 1	Multiple_Complex
TC0300006827.hg.1	UBE2E2	7.18	4.4	6.87	2.16e-06	0.0006	ubiquitin conjugating enzyme E2E 2	Multiple_Complex
TC0800011813.hg.1		6.49	3.71	6.86	0.0001	0.0094		NonCoding
TC0700009472.hg.1	EPHB6	6.36	3.58	6.86	0.0017	0.0529	EPH receptor B6	Multiple_Complex
TC2000008242.hg.1	RNF24	6.15	3.37	6.85	4.8e-05	0.0049	ring finger protein 24	Multiple_Complex
TC0300013884.hg.1	C3orf58	7.88	5.1	6.84	5.5e-07	0.0002	chromosome 3 open reading frame 58	Multiple_Complex
TC1200008544.hg.1	NEDD1	4.8	2.02	6.83	2.21e-06	0.0006	neural precursor cell expressed, developmentally down-regulated 1	Multiple_Complex
TC0500007415.hg.1	GPX8	6.03	3.26	6.82	2.24e-05	0.0029	glutathione peroxidase 8 (putative)	Multiple_Complex
TC0500007972.hg.1	VCAN	6.83	4.06	6.8	0.0017	0.0532	versican	Multiple_Complex
TC0900006481.hg.1	VLDLR	6.33	3.57	6.79	0.0013	0.0445	very low density lipoprotein receptor	Multiple_Complex
TC0900007457.hg.1	CNTNAP3P2; CNTNAP3	6.95	4.19	6.78	2.02e-06	0.0006	contactin associated protein-like 3 pseudogene 2; contactin associated protein-like 3	Multiple_Complex
TC1000008471.hg.1	KIF11	7.8	5.04	6.77	0.0001	0.008	kinesin family member 11	Multiple_Complex
TC0800008321.hg.1	LAPTM4B	7.85	5.09	6.75	2.81e-07	0.0001	lysosomal protein transmembrane 4 beta	Multiple_Complex
TC0900011404.hg.1	STOM	8.65	5.89	6.75	8.03e-07	0.0003	stomatin	Multiple_Complex
TC1500006999.hg.1	NUSAP1	8.34	5.58	6.75	1.96e-05	0.0026	nucleolar and spindle associated protein 1	Multiple_Complex
TC0500010835.hg.1	PLK2	7.55	4.8	6.73	7.21e-07	0.0003	polo-like kinase 2	Multiple_Complex
TC0600010128.hg.1	bawfleeby	4.45	1.69	6.73	0.0002	0.0111	Transcript Identified by AceView	Unassigned
TC0800011137.hg.1	RAD54B; FSBP	6.99	4.24	6.72	7.9e-06	0.0014	RAD54 homolog B (S. cerevisiae); fibrinogen silencer binding protein	Multiple_Complex
TC0500007413.hg.1	GZMA	6.69	3.94	6.72	0.0067	0.1291	granzyme A	Multiple_Complex
TC0800011679.hg.1	ATAD2	7.62	4.87	6.7	2.67e-06	0.0007	ATPase family, AAA domain containing 2	Multiple_Complex
TC0200012643.hg.1	CCDC88A	7.25	4.51	6.69	0.0002	0.0117	coiled-coil domain containing 88A	Multiple_Complex
TC0100009908.hg.1	ECM1	6.65	3.91	6.69	0.0004	0.0202	extracellular matrix protein 1	Multiple_Complex
TC0200014742.hg.1	wawly	5.87	3.13	6.68	8.87e-07	0.0003	Transcript Identified by AceView	Unassigned
TC0500006979.hg.1	MSNP1	7.14	4.4	6.68	6.82e-05	0.0061	moesin pseudogene 1	Pseudogene
TC0100017446.hg.1	SUSD4	6.58	3.84	6.68	0.0002	0.0139	sushi domain containing 4	Multiple_Complex
TC0400012869.hg.1		4.9	2.17	6.66	1.39e-07	9.14e-05		NonCoding
TC1600009147.hg.1	PRSS22	6.93	4.2	6.66	0.0001	0.0079	protease, serine, 22	Multiple_Complex
TC0700008870.hg.1	CAV2	6.09	3.35	6.64	0.001	0.0359	caveolin 2	Multiple_Complex
TC0500012519.hg.1	SPARC	10.02	7.3	6.63	0.0013	0.0448	secreted protein, acidic, cysteine-rich (osteonectin)	Multiple_Complex
TC1500007356.hg.1	MTCO3P23	5.5	2.78	6.63	0.0428	0.3632	MT-CO3 pseudogene 23 [Source:HGNC Symbol;Acc:HGNC:52126]	Multiple_Complex
TC0100011165.hg.1	lawerbo	5.52	2.81	6.58	6.7e-06	0.0013	Transcript Identified by AceView	Coding
TC1200008090.hg.1		4.44	1.73	6.57	0.0016	0.0506		NonCoding
TC0600012003.hg.1	CRISP3	5.66	2.94	6.57	0.0086	0.1502	cysteine-rich secretory protein 3	Coding
TC0600011777.hg.1	TREM1	7.02	4.3	6.57	0.0169	0.2245	triggering receptor expressed on myeloid cells 1	Multiple_Complex
TC0300008182.hg.1	CEP97	6.8	4.09	6.56	1.04e-05	0.0017	centrosomal protein 97kDa	Multiple_Complex
TC0300013074.hg.1	pergubo	5.85	3.14	6.55	5.13e-05	0.0051	Transcript Identified by AceView	Unassigned
TC2000007760.hg.1	TSHZ2	6.64	3.93	6.54	1.45e-06	0.0004	teashirt zinc finger homeobox 2	Coding
TC1400007145.hg.1	FRMD6	7.26	4.56	6.53	3.34e-07	0.0002	FERM domain containing 6	Multiple_Complex
TC1600008617.hg.1	CDH13	6.24	3.53	6.53	9.43e-06	0.0016	cadherin 13	Multiple_Complex
TC0700010125.hg.1	klerkeeby	5.5	2.8	6.51	0.0003	0.0165	Transcript Identified by AceView	Coding
TC0200007908.hg.1	ANTXR1	9.53	6.84	6.49	3.39e-06	0.0008	anthrax toxin receptor 1	Multiple_Complex
TC0600013998.hg.1	THBS2	6.85	4.15	6.49	5.38e-05	0.0052	thrombospondin 2	Multiple_Complex
TC2200007242.hg.1	APOL1	7.24	4.55	6.48	5.34e-07	0.0002	apolipoprotein L1	Multiple_Complex
TC1200007418.hg.1	ANO6	8.4	5.7	6.48	9.14e-06	0.0016	anoctamin 6	Multiple_Complex
TC0X00009025.hg.1	ANOS1	6.4	3.71	6.48	0.0003	0.0147	anosmin 1	Multiple_Complex
TC2100007668.hg.1	C21orf91; C21orf91-OT1	7.48	4.78	6.46	6.22e-06	0.0012	chromosome 21 open reading frame 91; C21orf91 overlapping transcript 1	Multiple_Complex
TC0800011547.hg.1	soger	4.9	2.21	6.45	9.48e-06	0.0016	Transcript Identified by AceView	Unassigned
TC2100008510.hg.1	KCNJ15	5.81	3.12	6.43	2.66e-05	0.0033	potassium channel, inwardly rectifying subfamily J, member 15	Multiple_Complex
TC0100015058.hg.1	SASS6	6.16	3.48	6.42	1.13e-06	0.0004	SAS-6 centriolar assembly protein	Multiple_Complex
TC1400009248.hg.1	DLGAP5	7.49	4.81	6.42	2.58e-06	0.0007	discs, large (Drosophila) homolog-associated protein 5	Multiple_Complex
TC1200010111.hg.1	ABCC9	5.18	2.5	6.41	9.15e-07	0.0003	ATP binding cassette subfamily C member 9	Coding
TC0500007156.hg.1	shopleeby	4.2	1.52	6.41	0.0075	0.1376	Transcript Identified by AceView	Unassigned
TC0500008777.hg.1	KIF20A	6.02	3.34	6.4	3.26e-06	0.0008	kinesin family member 20A	Multiple_Complex
TC1200009891.hg.1	CLEC7A	7.14	4.47	6.39	2.43e-06	0.0006	C-type lectin domain family 7, member A	Multiple_Complex
TC0600008875.hg.1	FHL5	5.3	2.62	6.39	3.14e-05	0.0036	four and a half LIM domains 5	Coding
TC1000010279.hg.1	jornoyby	5.37	2.69	6.39	0.0003	0.0149	Transcript Identified by AceView	Coding
TC1300007248.hg.1	CKAP2	6.9	4.23	6.38	2.52e-06	0.0007	cytoskeleton associated protein 2	Multiple_Complex
TC0600012293.hg.1	MB21D1	6.08	3.4	6.37	5.25e-05	0.0052	Mab-21 domain containing 1	Multiple_Complex
TC0X00006651.hg.1	EGFL6	6.44	3.77	6.37	0.0009	0.0334	EGF-like-domain, multiple 6	Multiple_Complex
TC0800011538.hg.1	klyverby	6.83	4.16	6.37	0.001	0.036	Transcript Identified by AceView	Coding
TC0700007034.hg.1	CREB5	7.01	4.34	6.37	0.0015	0.0488	cAMP responsive element binding protein 5	Multiple_Complex
TC0300013852.hg.1	ST3GAL6	5.88	3.22	6.36	2.54e-07	0.0001	ST3 beta-galactoside alpha-2,3-sialyltransferase 6	Multiple_Complex
TC1700010283.hg.1	KRT17P3	6.77	4.1	6.36	1.27e-06	0.0004	keratin 17 pseudogene 3	Pseudogene
TC1100010054.hg.1	NRIP3	4.43	1.76	6.35	1.13e-05	0.0018	nuclear receptor interacting protein 3	Multiple_Complex
TC0800010045.hg.1	TEX15	4.53	1.86	6.35	0.0113	0.1764	testis expressed 15	Multiple_Complex
TC0200008947.hg.1	IL36A	5.56	2.9	6.34	0.025	0.278	interleukin 36, alpha	Coding
TC0100015049.hg.1	FRRS1	7.13	4.47	6.33	9.16e-05	0.0075	ferric-chelate reductase 1	Multiple_Complex
TC0100016199.hg.1	OLFML2B	6.24	3.58	6.31	6.39e-06	0.0012	olfactomedin like 2B	Coding
TC1000008054.hg.1	PLAU	8.04	5.38	6.31	1.19e-05	0.0019	plasminogen activator, urokinase	Multiple_Complex
TC1000007990.hg.1	DDIT4	7.49	4.84	6.29	0.0001	0.0097	DNA damage inducible transcript 4	Multiple_Complex
TC0300012572.hg.1	CEP70	7.95	5.3	6.26	0.0003	0.0149	centrosomal protein 70kDa	Multiple_Complex
TC0900010147.hg.1	CNTNAP3B	5.92	3.28	6.23	5.17e-06	0.0011	contactin associated protein-like 3B	Multiple_Complex
TC1600010424.hg.1	tapoy	4.88	2.24	6.23	0.0007	0.0298	Transcript Identified by AceView	Multiple_Complex
TC2100007205.hg.1	MX2	6.39	3.75	6.22	1.48e-06	0.0004	MX dynamin-like GTPase 2	Multiple_Complex
TC0400010886.hg.1	UBA6	7.15	4.51	6.21	7.89e-06	0.0014	ubiquitin-like modifier activating enzyme 6	Multiple_Complex
TC0200008268.hg.1	GNLY	5.91	3.27	6.2	2.73e-05	0.0033	granulysin	Multiple_Complex
TC0300013091.hg.1		5.74	3.11	6.2	0.0017	0.0522		NonCoding
TC0200009049.hg.1	INSIG2	6.9	4.27	6.19	1.56e-05	0.0023	insulin induced gene 2	Multiple_Complex
TC2000007761.hg.1	heyaru	3.9	1.27	6.19	0.0004	0.0208	Transcript Identified by AceView	Unassigned
TC0100007745.hg.1	GJB5	5.9	3.27	6.18	2.68e-07	0.0001	gap junction protein beta 5	Multiple_Complex
TC0100016163.hg.1	ADAMTS4	5.88	3.25	6.18	0.0051	0.1093	ADAM metallopeptidase with thrombospondin type 1 motif 4	Multiple_Complex
TC0500011502.hg.1	ELL2	9.48	6.86	6.17	1.33e-06	0.0004	elongation factor, RNA polymerase II, 2	Multiple_Complex
TC0X00010459.hg.1	MORC4	6.86	4.24	6.16	3.51e-05	0.0039	MORC family CW-type zinc finger 4	Multiple_Complex
TC0700008182.hg.1	kleysmeebu	8.52	5.9	6.16	0.0004	0.0204	Transcript Identified by AceView	Coding
TC0800007993.hg.1	PI15	5.37	2.75	6.15	0.0139	0.1997	peptidase inhibitor 15	Multiple_Complex
TC0100017795.hg.1	flerlobo	4.86	2.24	6.14	0.0019	0.057	Transcript Identified by AceView	Unassigned
TC0300011935.hg.1	RP11-861A13.3	6.17	3.56	6.13	5.31e-05	0.0052	TEC	NonCoding
TC0100014040.hg.1	PIK3R3	6.68	4.07	6.12	4.71e-05	0.0048	phosphoinositide-3-kinase, regulatory subunit 3 (gamma)	Multiple_Complex
TC1800007442.hg.1	mysky	5.1	2.49	6.12	0.0021	0.0612	Transcript Identified by AceView	Unassigned
TC1500008252.hg.1	FANCI	5.15	2.54	6.11	2.71e-05	0.0033	Fanconi anemia complementation group I	Multiple_Complex
TC0X00010136.hg.1	TAF9B	6.94	4.33	6.11	0.0002	0.0113	TAF9B RNA polymerase II, TATA box binding protein (TBP)-associated factor, 31kDa	Multiple_Complex
TC0900007566.hg.1	lawgaw	4.44	1.83	6.11	0.0021	0.0602	Transcript Identified by AceView	Coding
TC0300012773.hg.1	TM4SF1	11.27	8.67	6.08	2.23e-05	0.0029	transmembrane 4 L six family member 1	Multiple_Complex
TC0400007280.hg.1	WDR19	6.33	3.73	6.07	1.56e-06	0.0005	WD repeat domain 19	Multiple_Complex
TC0100016359.hg.1	SELL	5.76	3.16	6.07	0.0001	0.0082	selectin L	Multiple_Complex
TC0100009866.hg.1	FCGR1A	5.62	3.02	6.07	0.0002	0.0137	Fc fragment of IgG, high affinity Ia, receptor (CD64)	Multiple_Complex
TC0600013326.hg.1	PERP	11.12	8.52	6.06	2.33e-05	0.003	PERP, TP53 apoptosis effector	Coding
TC0300013447.hg.1	RFC4	8.91	6.31	6.06	3.5e-05	0.0039	replication factor C subunit 4	Multiple_Complex
TC1200008113.hg.1	NUP107	6.45	3.85	6.06	0.0002	0.0104	nucleoporin 107kDa	Multiple_Complex
TC0100009900.hg.1	CIART	5.19	2.59	6.05	1.52e-05	0.0022	circadian associated repressor of transcription	Multiple_Complex
TC0200015431.hg.1	TMEM237	7.08	4.49	6.01	3.14e-06	0.0008	transmembrane protein 237	Multiple_Complex
TC1200007670.hg.1	AC055736.3	7.11	4.52	6.01	1.03e-05	0.0017		Precursor_microRNA
TC0900007474.hg.1	RP11-561O23.8	6.24	3.66	6	0.0002	0.0141	putative novel transcript	NonCoding
TC0800012206.hg.1	DGAT1; MIR6848	7.27	9.85	-6.01	1.95e-06	0.0005	diacylglycerol O-acyltransferase 1; microRNA 6848	Multiple_Complex
TC0600008171.hg.1	teyume	1.11	3.7	-6.01	4.87e-05	0.0049	Transcript Identified by AceView	Unassigned
TC0100011566.hg.1	PROX1	3.39	5.98	-6.02	2.25e-06	0.0006	prospero homeobox 1	Multiple_Complex
TC0200015955.hg.1	RN7SKP283	3.25	5.85	-6.04	8.53e-05	0.0072	RNA, 7SK small nuclear pseudogene 283 [Source:HGNC Symbol;Acc:HGNC:46007]	NonCoding
TC0400008156.hg.1		2.85	5.45	-6.05	0.0092	0.1562		NonCoding
TC1100011647.hg.1	karore	1.68	4.28	-6.06	5.1e-07	0.0002	Transcript Identified by AceView	Coding
TC1100013206.hg.1	STARD10	6.75	9.35	-6.06	1.34e-06	0.0004	StAR-related lipid transfer domain containing 10	Multiple_Complex
TC0600011940.hg.1	bleybloy	2.3	4.91	-6.07	1.2e-07	8.18e-05	Transcript Identified by AceView	Coding
TC1100009890.hg.1	KRT8P49	3.71	6.31	-6.08	1.82e-07	0.0001	keratin 8 pseudogene 49	Pseudogene
TC1100012533.hg.1	KRT8P7	5.41	8.02	-6.11	1.6e-07	0.0001	keratin 8 pseudogene 7	Pseudogene
TC0600009836.hg.1	IYD	2.15	4.76	-6.12	1.07e-05	0.0018	iodotyrosine deiodinase	Multiple_Complex
TC0200009905.hg.1	DHRS9	5.59	8.2	-6.12	0.0002	0.0114	dehydrogenase/reductase (SDR family) member 9	Coding
TC1700010050.hg.1	LGALS9B	6.08	8.7	-6.13	2.05e-07	0.0001	lectin, galactoside-binding, soluble, 9B	Multiple_Complex
TC1000010843.hg.1	PBLD	3.2	5.82	-6.14	3.54e-05	0.0039	phenazine biosynthesis-like protein domain containing	Multiple_Complex
TC0600014215.hg.1	GMDS	5.37	7.99	-6.15	8.83e-07	0.0003	GDP-mannose 4,6-dehydratase	Multiple_Complex
TC1600010792.hg.1	PHLPP2	4.74	7.36	-6.15	4.73e-06	0.001	PH domain and leucine rich repeat protein phosphatase 2	Multiple_Complex
TC0900012189.hg.1	TMEM141	5.65	8.27	-6.16	1.53e-07	9.78e-05	transmembrane protein 141	Multiple_Complex
TC0400010681.hg.1	LRRC66	2.74	5.36	-6.18	2.23e-06	0.0006	leucine rich repeat containing 66	Coding
TC0400009301.hg.1	beygy	1.16	3.79	-6.18	0.0014	0.0455	Transcript Identified by AceView	Unassigned
TC0500008761.hg.1	NPY6R	1.8	4.43	-6.2	1.07e-05	0.0018	neuropeptide Y receptor Y6 (pseudogene)	Multiple_Complex
TC1600009493.hg.1	ABCC6P2	3.62	6.25	-6.2	2.41e-05	0.0031	ATP binding cassette subfamily C member 6 pseudogene 2	Multiple_Complex
TC0100015486.hg.1		2.06	4.7	-6.23	0.0004	0.0201		NonCoding
TC2000007203.hg.1	reyzee	3.42	6.06	-6.26	1.24e-06	0.0004	Transcript Identified by AceView	Coding
TC1000008946.hg.1	spygoybu	2.17	4.82	-6.28	6.04e-06	0.0012	Transcript Identified by AceView	Coding
TC1200007157.hg.1	REP15	2.55	5.2	-6.28	6.24e-06	0.0012	RAB15 effector protein	Coding
TC1400010798.hg.1	IGHA2	9.18	11.84	-6.3	5.16e-05	0.0051	immunoglobulin heavy constant alpha 2 (A2m marker)	Coding
TC0800007354.hg.1	shawshor	2.22	4.88	-6.32	2.58e-05	0.0032	Transcript Identified by AceView	Unassigned
TC1600009870.hg.1	SULT1A1	4.53	7.19	-6.34	5.53e-07	0.0002	sulfotransferase family 1A member 1	Multiple_Complex
TC0400007907.hg.1	smeegla	3.33	5.99	-6.34	7.85e-05	0.0068	Transcript Identified by AceView	Coding
TC1000008942.hg.1	TCF7L2	4.23	6.9	-6.36	1.16e-06	0.0004	transcription factor 7-like 2 (T-cell specific, HMG-box)	Multiple_Complex
TC0200012251.hg.1		1.52	4.2	-6.4	0.0004	0.0202		NonCoding
TC0200011192.hg.1	skydu	3.7	6.39	-6.42	4.96e-06	0.001	Transcript Identified by AceView	Unassigned
TC1300007022.hg.1	SMIM2-AS1	2.46	5.14	-6.44	6.89e-05	0.0062	SMIM2 antisense RNA 1	NonCoding
TC2000008635.hg.1	LINC00261	2.14	4.83	-6.46	5.34e-07	0.0002	long intergenic non-protein coding RNA 261	NonCoding
TC0500008234.hg.1	spoka	2.82	5.51	-6.47	1.58e-05	0.0023	Transcript Identified by AceView	Unassigned
TC1800008630.hg.1	LOC100127909	3.42	6.13	-6.51	0.0047	0.1025	Transcript Identified by AceView, Entrez Gene ID(s) 100127909	Coding
TC1000008270.hg.1	C10orf99	6.21	8.91	-6.51	0.0161	0.2176	chromosome 10 open reading frame 99	Multiple_Complex
TC0100014365.hg.1	CYP2J2	4.59	7.3	-6.53	5.6e-06	0.0011	cytochrome P450, family 2, subfamily J, polypeptide 2	Multiple_Complex
TC1200009196.hg.1	MLXIP	4.95	7.66	-6.53	6.8e-05	0.0061	MLX interacting protein	Multiple_Complex
TC0500011776.hg.1	soture	2.38	5.09	-6.55	3.81e-06	0.0009	Transcript Identified by AceView	Unassigned
TC0800008126.hg.1	CA2	8.33	11.04	-6.57	6.11e-05	0.0057	carbonic anhydrase II	Multiple_Complex
TC1600006777.hg.1	peesnoy	0.92	3.64	-6.59	9.89e-06	0.0017	Transcript Identified by AceView	Coding
TC0300009459.hg.1	GPR160	5.37	8.1	-6.6	0.003	0.0777	G protein-coupled receptor 160	Multiple_Complex
TC0300008293.hg.1	FLJ22763; RP11-59E19.1	2.07	4.8	-6.63	1.1e-07	7.63e-05	uncharacterized LOC401081; uncharacterized LOC401081 [Source:EntrezGene;Acc:401081]; novel transcript	NonCoding
TC1600007073.hg.1	RP11-1212A22.7	3.63	6.36	-6.63	8.1e-06	0.0015		Pseudogene
TC0400007802.hg.1	nokime	2.24	4.97	-6.63	1.11e-05	0.0018	Transcript Identified by AceView	Unassigned
TC1700010994.hg.1	skozy	4.71	7.44	-6.64	0.0007	0.0287	Transcript Identified by AceView	Coding
TC1500007196.hg.1	SLC27A2	3.98	6.71	-6.65	4.23e-06	0.0009	solute carrier family 27 (fatty acid transporter), member 2	Multiple_Complex
TC1700010865.hg.1	PLCD3	4.09	6.83	-6.66	1.87e-05	0.0026	phospholipase C, delta 3	Multiple_Complex
TC1200007686.hg.1	KRT18	6.46	9.2	-6.68	3.53e-07	0.0002	keratin 18, type I	Multiple_Complex
TC1100011706.hg.1		1.54	4.28	-6.68	0.0001	0.0094		NonCoding
TC1500008957.hg.1	teyroy	4.14	6.88	-6.68	0.0078	0.1416	Transcript Identified by AceView	Coding
TC0200010388.hg.1	SATB2-AS1	2.86	5.62	-6.79	7.4e-05	0.0065	SATB2 antisense RNA 1	NonCoding
TC1100011833.hg.1	SYTL2	6.97	9.75	-6.84	1.06e-05	0.0018	synaptotagmin-like 2	Multiple_Complex
TC0600008622.hg.1	SH3BGRL2	6.6	9.38	-6.87	0.0006	0.027	SH3 domain binding glutamate-rich protein like 2	Multiple_Complex
TC0400008487.hg.1	spoklawby	1.25	4.03	-6.88	4.02e-05	0.0043	Transcript Identified by AceView	Unassigned
TC2000008237.hg.1	MAVS	4.81	7.6	-6.89	6.34e-06	0.0012	Jeck2013 ANTISENSE, coding, INTERNAL, OVEXON, UTR3 best transcript NM_020746	NonCoding
TC1500007701.hg.1	DRAIC	1.86	4.65	-6.91	6.55e-07	0.0003	downregulated RNA in cancer, inhibitor of cell invasion and migration	Multiple_Complex
TC1000012475.hg.1	FFAR4	3.61	6.41	-6.94	4.17e-07	0.0002	free fatty acid receptor 4	Multiple_Complex
TSUnmapped00000328.hg.1	DGKD	3.87	6.67	-6.97	8.85e-06	0.0016	diacylglycerol kinase, delta 130kDa	NonCoding
TSUnmapped00000840.hg.1		6.64	9.45	-6.98	0.0014	0.0454		tRNA
TC0500010199.hg.1	FAM134B	2.02	4.83	-6.99	9.66e-08	7.01e-05	family with sequence similarity 134, member B	Multiple_Complex
TC0700010348.hg.1	SOSTDC1	3.66	6.47	-6.99	0.0039	0.0913	sclerostin domain containing 1	Coding
TC0200015759.hg.1	IHH	3.4	6.22	-7.02	2.16e-05	0.0028	indian hedgehog	Coding
TC0Y00007076.hg.1	lorby	0.8	3.61	-7.03	6.79e-07	0.0003	Transcript Identified by AceView	Coding
TC1100011834.hg.1	riyare	3.59	6.4	-7.03	3.54e-06	0.0008	Transcript Identified by AceView	Unassigned
TC0M00006448.hg.1	MT-TC; MT-TY	6.7	9.52	-7.03	0.0003	0.0181	mitochondrially encoded tRNA cysteine [Source:HGNC Symbol;Acc:HGNC:7477]; mitochondrially encoded tRNA tyrosine [Source:HGNC Symbol;Acc:HGNC:7502]	Multiple_Complex
TC0400008165.hg.1	ATOH1	3.85	6.67	-7.04	6.33e-08	5.25e-05	atonal bHLH transcription factor 1	Coding
TC2100008066.hg.1		4.08	6.9	-7.04	0.001	0.0376		NonCoding
TC1700007334.hg.1	LGALS9DP	4.7	7.52	-7.06	2.6e-07	0.0001	lectin, galactoside-binding, soluble, 9D, pseudogene [Source:HGNC Symbol;Acc:HGNC:49896]	Multiple_Complex
TC0600009534.hg.1	MYB	5.61	8.43	-7.07	1.97e-06	0.0005	v-myb avian myeloblastosis viral oncogene homolog	Multiple_Complex
TC0700008375.hg.1	PPP1R9A	2.44	5.27	-7.08	2.97e-06	0.0007	protein phosphatase 1, regulatory subunit 9A	Multiple_Complex
TC1700012216.hg.1	LGALS9	6.06	8.88	-7.08	0.0002	0.011	lectin, galactoside-binding, soluble, 9	Multiple_Complex
TC0300011498.hg.1	borobu	3.01	5.84	-7.11	0.0035	0.086	Transcript Identified by AceView	Unassigned
TC0500013064.hg.1	MGAT4B	4.69	7.52	-7.12	6.59e-07	0.0003	mannosyl (alpha-1,3-)-glycoprotein beta-1,4-N-acetylglucosaminyltransferase, isozyme B	Multiple_Complex
TC0X00010543.hg.1	gawnar	1.39	4.22	-7.13	4.57e-05	0.0047	Transcript Identified by AceView	Unassigned
TC1800008744.hg.1	glybor	1.64	4.48	-7.14	3.06e-06	0.0008	Transcript Identified by AceView	Unassigned
TC0200014085.hg.1	TFCP2L1	4.86	7.7	-7.15	1.11e-05	0.0018	transcription factor CP2-like 1	Multiple_Complex
TC0200016494.hg.1	CNNM4	5.96	8.8	-7.16	2.61e-06	0.0007	cyclin and CBS domain divalent metal cation transport mediator 4	Multiple_Complex
TC0700011070.hg.1	boker	1.65	4.49	-7.16	0.0005	0.0235	Transcript Identified by AceView	Coding
TC0300008150.hg.1	ADGRG7	1.89	4.73	-7.17	4.17e-05	0.0044	adhesion G protein-coupled receptor G7	Multiple_Complex
TC0900010092.hg.1		2.37	5.22	-7.2	3.69e-06	0.0009		NonCoding
TC0200011196.hg.1	sluneebo	3.81	6.66	-7.2	6.07e-05	0.0057	Transcript Identified by AceView	Unassigned
TC0500008867.hg.1	VTRNA1-1	6	8.85	-7.2	0.0011	0.0402	vault RNA 1-1	Multiple_Complex
TC1600010861.hg.1	FA2H	3.91	6.77	-7.25	1.41e-06	0.0004	fatty acid 2-hydroxylase	Multiple_Complex
TC1100009848.hg.1	smyblo	2.4	5.27	-7.29	1.17e-05	0.0019	Transcript Identified by AceView	Coding
TC0700008890.hg.1	skakaw	2	4.87	-7.31	0.0003	0.0155	Transcript Identified by AceView	Unassigned
TC1900006652.hg.1	TJP3	4.58	7.45	-7.33	8.91e-07	0.0003	tight junction protein 3	Multiple_Complex
TC1200010341.hg.1	PKP2	7.05	9.93	-7.35	0.0001	0.0097	plakophilin 2	Multiple_Complex
TC0900007622.hg.1	shyplorbu	1.72	4.6	-7.36	4.4e-05	0.0045	Transcript Identified by AceView	Coding
TC1700008911.hg.1		3.75	6.63	-7.38	3.75e-06	0.0009		NonCoding
TC1000008945.hg.1		3.09	5.98	-7.4	3.69e-07	0.0002		NonCoding
TC0400012079.hg.1	plorgy	2.63	5.52	-7.42	3.7e-06	0.0009	Transcript Identified by AceView	Coding
TC0Y00007075.hg.1	gyby	1.57	4.46	-7.43	3.57e-05	0.004	Transcript Identified by AceView	Coding
TC0100018553.hg.1	PLEKHA6	5.02	7.92	-7.46	8e-07	0.0003	pleckstrin homology domain containing, family A member 6	Multiple_Complex
TC1600009489.hg.1	RP11-719K4.3	5.06	7.96	-7.49	3.43e-07	0.0002		Multiple_Complex
TC1200009649.hg.1	CRACR2A	3.69	6.6	-7.53	6.42e-08	5.25e-05	calcium release activated channel regulator 2A	Multiple_Complex
TC1100007729.hg.1	DTX4	3.97	6.89	-7.54	1.24e-05	0.002	deltex 4, E3 ubiquitin ligase	Multiple_Complex
TC1100012685.hg.1	VSIG2	5.2	8.12	-7.57	1.63e-07	0.0001	V-set and immunoglobulin domain containing 2	Coding
TC0400006845.hg.1	rerflorby	1.97	4.89	-7.57	0.0006	0.0263	Transcript Identified by AceView	Unassigned
TC0M00006449.hg.1	MT-TS1	6.17	9.1	-7.6	0.0035	0.0859	mitochondrially encoded tRNA serine 1 (UCN) [Source:HGNC Symbol;Acc:HGNC:7497]	Multiple_Complex
TC0700007007.hg.1	HOTTIP	3.35	6.28	-7.62	7.2e-06	0.0014	HOXA distal transcript antisense RNA	NonCoding
TC0800011130.hg.1		0.95	3.88	-7.63	1.9e-06	0.0005		NonCoding
TC0100008881.hg.1	geyroybo	2.64	5.58	-7.64	8.2e-07	0.0003	Transcript Identified by AceView	Unassigned
TC0900012278.hg.1	ST6GALNAC6	6.01	8.95	-7.66	6.57e-07	0.0003	ST6 (alpha-N-acetyl-neuraminyl-2,3-beta-galactosyl-1,3)-N-acetylgalactosaminide alpha-2,6-sialyltransferase 6	Multiple_Complex
TC1100011395.hg.1	CPT1A	5.26	8.2	-7.67	7.36e-07	0.0003	carnitine palmitoyltransferase 1A (liver)	Multiple_Complex
TC1600008137.hg.1	CES3; CES2	6.16	9.1	-7.69	3.57e-05	0.004	carboxylesterase 3; carboxylesterase 2	Multiple_Complex
TC1200007182.hg.1	FAR2	4.9	7.84	-7.7	6.28e-07	0.0002	fatty acyl-CoA reductase 2	Multiple_Complex
TC1700008191.hg.1	B4GALNT2	3.22	6.16	-7.71	5.9e-08	5.03e-05	beta-1,4-N-acetyl-galactosaminyl transferase 2	Multiple_Complex
TC0300013469.hg.1	SST	2.93	5.88	-7.73	0.0005	0.023	somatostatin	Coding
TC0800006892.hg.1	NAT2	2.11	5.06	-7.75	1.72e-06	0.0005	N-acetyltransferase 2 (arylamine N-acetyltransferase)	Coding
TC1800007506.hg.1	TNFRSF11A	5.04	8	-7.76	3.51e-06	0.0008	tumor necrosis factor receptor superfamily, member 11a, NFKB activator	Multiple_Complex
TC0700011052.hg.1	DDC	2.35	5.31	-7.78	8.73e-06	0.0015	dopa decarboxylase	Multiple_Complex
TC1600009491.hg.1	RP11-680G24.1	3.43	6.39	-7.79	3.17e-06	0.0008		Multiple_Complex
TC1200006445.hg.1	B4GALNT3	5.02	7.98	-7.81	4.05e-06	0.0009	beta-1,4-N-acetyl-galactosaminyl transferase 3	Multiple_Complex
TC0900009520.hg.1	PTPRD	3.46	6.43	-7.81	4.93e-06	0.001	protein tyrosine phosphatase, receptor type, D	Multiple_Complex
TC2000007492.hg.1	WFDC2	5.85	8.82	-7.81	0.0352	0.3303	WAP four-disulfide core domain 2	Multiple_Complex
TC0400008327.hg.1	koyswoby	1.32	4.3	-7.88	0.0003	0.018	Transcript Identified by AceView	Unassigned
TC2100008176.hg.1	B3GALT5-AS1	3.92	6.9	-7.89	1.42e-07	9.25e-05	B3GALT5 antisense RNA 1	Multiple_Complex
TC0300013661.hg.1	geykawbo	2.71	5.69	-7.89	0.0196	0.244	Transcript Identified by AceView	Coding
TC1600008248.hg.1	RP11-419C5.3	3.33	6.31	-7.91	2.41e-06	0.0006		Pseudogene
TC1500009127.hg.1	PPP1R14D	2.8	5.79	-7.94	1.45e-07	9.41e-05	protein phosphatase 1, regulatory (inhibitor) subunit 14D	Coding
TC2000008852.hg.1	NOL4L	4.79	7.78	-7.94	4.74e-06	0.001	nucleolar protein 4-like	Multiple_Complex
TC1400010317.hg.1	CKB	5.5	8.49	-7.95	4.67e-07	0.0002	creatine kinase, brain	Multiple_Complex
TC0300011417.hg.1	Y_RNA	1.19	4.18	-7.96	1.28e-05	0.002	Y RNA [Source:RFAM;Acc:RF00019]	NonCoding
TC1200011246.hg.1	PTPRR	2.89	5.89	-8	1.36e-05	0.0021	protein tyrosine phosphatase, receptor type, R	Multiple_Complex
TC0400012080.hg.1	yaka	1.94	4.94	-8.02	0.0007	0.0295	Transcript Identified by AceView	Coding
TC1900010807.hg.1	CEACAM1	7.93	10.94	-8.06	3.59e-06	0.0008	carcinoembryonic antigen-related cell adhesion molecule 1 (biliary glycoprotein)	Multiple_Complex
TC1600007238.hg.1	CHP2	3.71	6.73	-8.13	1.09e-07	7.63e-05	calcineurin-like EF-hand protein 2	Coding
TC1700012289.hg.1	CA4	2.9	5.93	-8.13	3.92e-07	0.0002	carbonic anhydrase IV	Multiple_Complex
TC0700013500.hg.1	ADAP1	4.21	7.23	-8.13	5.96e-06	0.0012	ArfGAP with dual PH domains 1	Multiple_Complex
TC0600012467.hg.1	LOC101928820; RP11-30P6.6; kerora	1.68	4.71	-8.13	0.0002	0.0111	uncharacterized LOC101928820; Transcript Identified by AceView; novel transcript	NonCoding
TC0600009606.hg.1	ARFGEF3	3	6.05	-8.27	0.0011	0.0383	ARFGEF family member 3	Multiple_Complex
TC0700011503.hg.1	CLDN3	4.49	7.54	-8.3	2.75e-07	0.0001	claudin 3	Coding
TC0400011035.hg.1		1.68	4.73	-8.3	5.44e-06	0.0011		NonCoding
TC1700008264.hg.1	blymee	3.55	6.61	-8.32	2.35e-07	0.0001	Transcript Identified by AceView	Coding
TC1400010739.hg.1		1.54	4.6	-8.32	0.0002	0.0109		NonCoding
TC0500010085.hg.1	CMBL	5.1	8.17	-8.37	3.23e-06	0.0008	carboxymethylenebutenolidase homolog (Pseudomonas)	Multiple_Complex
TC1600008648.hg.1	rarwoy	2.73	5.8	-8.39	1.26e-05	0.002	Transcript Identified by AceView	Coding
TSUnmapped00000263.hg.1	BCL2L14	1.83	4.9	-8.4	1.36e-07	8.96e-05	BCL2-like 14 (apoptosis facilitator)	NonCoding
TC1100008523.hg.1	CAPN5	4.61	7.69	-8.4	4.12e-06	0.0009	calpain 5	Multiple_Complex
TC0800007356.hg.1	noywerby	1.85	4.93	-8.41	0.0002	0.0103	Transcript Identified by AceView	Coding
TC0200015556.hg.1	FZD5	4.67	7.74	-8.43	5.84e-05	0.0056	frizzled class receptor 5	Coding
TC0700009083.hg.1	AHCYL2	6.45	9.53	-8.47	4.82e-06	0.001	adenosylhomocysteinase-like 2	Multiple_Complex
TC0400007906.hg.1	AC107072.2	3.27	6.37	-8.55	2.92e-06	0.0007	novel transcript	NonCoding
TC1700010504.hg.1	HNF1B	3.18	6.28	-8.57	4.44e-08	4.31e-05	HNF1 homeobox B	Multiple_Complex
TC1700011004.hg.1	HOXB13	3.33	6.43	-8.6	3.95e-07	0.0002	homeobox B13	Coding
TC1700009498.hg.1	ATP2A3	5.75	8.85	-8.6	1.12e-06	0.0004	ATPase, Ca++ transporting, ubiquitous	Multiple_Complex
TC0X00007480.hg.1	HEPH	4.35	7.46	-8.61	1.75e-07	0.0001	hephaestin	Multiple_Complex
TC1700009013.hg.1	LOC100507351; RP11-13K12.1	4.78	7.88	-8.61	1.56e-06	0.0005	uncharacterized LOC100507351; novel transcript	NonCoding
TC0700008577.hg.1	MUC17	2.2	5.31	-8.61	1.93e-06	0.0005	mucin 17, cell surface associated	Multiple_Complex
TC0500009083.hg.1	CDX1	3.39	6.5	-8.65	3.9e-07	0.0002	caudal type homeobox 1	Multiple_Complex
TC1600007277.hg.1	AQP8	3.85	6.97	-8.66	4.54e-07	0.0002	aquaporin 8	Coding
TC2000007204.hg.1	snarsawbu	3.9	7.01	-8.67	4.75e-05	0.0048	Transcript Identified by AceView	Unassigned
TC0400009195.hg.1	LINC01207	2.87	5.99	-8.71	6.49e-06	0.0013	long intergenic non-protein coding RNA 1207	NonCoding
TC0400007901.hg.1	SHROOM3	5.15	8.28	-8.72	7.48e-08	5.77e-05	shroom family member 3	Multiple_Complex
TC1800009289.hg.1	ACAA2	5.33	8.45	-8.72	1.45e-05	0.0022	acetyl-CoA acyltransferase 2	Multiple_Complex
TC0700011066.hg.1	COBL	4.16	7.3	-8.79	1.61e-05	0.0023	cordon-bleu WH2 repeat protein	Multiple_Complex
TC0400007905.hg.1	feysmoyby	2.7	5.84	-8.8	1.39e-06	0.0004	Transcript Identified by AceView	Unassigned
TC1500010733.hg.1	C15orf48; MIR147B	6.44	9.57	-8.8	9.26e-05	0.0075	chromosome 15 open reading frame 48; microRNA 147b	Multiple_Complex
TC0900007492.hg.1	PIP5K1B	2.48	5.62	-8.81	1e-05	0.0017	Transcript Identified by AceView, Entrez Gene ID(s) 8395	Unassigned
TC2000006707.hg.1		3.18	6.32	-8.84	2.87e-06	0.0007		NonCoding
TC0100017362.hg.1	sparreybu	2.36	5.52	-8.89	3.8e-06	0.0009	Transcript Identified by AceView	Unassigned
TC0100011132.hg.1	gawbor	2.42	5.59	-8.95	4.4e-05	0.0045	Transcript Identified by AceView	Coding
TC0600011351.hg.1	TRIM31	3.1	6.26	-8.98	1.02e-07	7.23e-05	tripartite motif containing 31	Multiple_Complex
TC0100009068.hg.1	LOC100129046; RP5-1033H22.2	3.93	7.1	-8.98	1.46e-06	0.0004	uncharacterized LOC100129046; Salzman2013 ANNOTATED, ncRNA, OVCODE, OVERLAPTX, OVEXON best transcript NR_034091; Transcript Identified by AceView, Entrez Gene ID(s) 100129046; putative novel transcript	Multiple_Complex
TC2000007202.hg.1	ACSS2	5.08	8.25	-8.98	5.15e-06	0.0011	acyl-CoA synthetase short-chain family member 2	Multiple_Complex
TC0100017024.hg.1	PLEKHA6	3.54	6.71	-9.01	6.38e-05	0.0059	Transcript Identified by AceView, Entrez Gene ID(s) 22874	Unassigned
TC1800006852.hg.1	GATA6	4.26	7.43	-9.05	1.88e-06	0.0005	GATA binding protein 6	Coding
TC0900010614.hg.1	GOLM1	6.17	9.35	-9.05	5.81e-06	0.0012	golgi membrane protein 1	Multiple_Complex
TC0900006968.hg.1	SPINK4	2.41	5.59	-9.07	2.59e-05	0.0032	serine peptidase inhibitor, Kazal type 4	Coding
TC0900011176.hg.1	C9orf152	3.63	6.82	-9.15	8.55e-07	0.0003	chromosome 9 open reading frame 152	Multiple_Complex
TC1000010531.hg.1	NPY4R	2.06	5.26	-9.19	3.26e-05	0.0037	neuropeptide Y receptor Y4	Coding
TC0100006947.hg.1	florawbo	2.29	5.49	-9.2	0.0009	0.0347	Transcript Identified by AceView	Coding
TC0900007493.hg.1	pular	3.1	6.32	-9.29	7.16e-08	5.65e-05	Transcript Identified by AceView	Unassigned
TC1200009651.hg.1	swarblar	2.03	5.24	-9.3	0.0003	0.016	Transcript Identified by AceView	Multiple_Complex
TC1100009122.hg.1	NXPE2	1.73	4.95	-9.32	1.6e-07	0.0001	neurexophilin and PC-esterase domain family, member 2	Multiple_Complex
TC0100008287.hg.1		0.99	4.22	-9.34	2.68e-08	2.94e-05		NonCoding
TC2100008568.hg.1	TMPRSS2	6.3	9.53	-9.35	2.68e-05	0.0033	transmembrane protease, serine 2	Multiple_Complex
TC0400011279.hg.1	ABCG2	3.52	6.75	-9.36	9.72e-06	0.0017	ATP binding cassette subfamily G member 2 (Junior blood group)	Multiple_Complex
TC1000008354.hg.1	PAPSS2	4.87	8.1	-9.38	2.67e-07	0.0001	3-phosphoadenosine 5-phosphosulfate synthase 2	Multiple_Complex
TC1100012166.hg.1	CASP5	4.2	7.44	-9.44	1.88e-07	0.0001	caspase 5	Multiple_Complex
TC1100009453.hg.1	ST3GAL4	5.1	8.34	-9.44	2.45e-06	0.0006	ST3 beta-galactoside alpha-2,3-sialyltransferase 4	Multiple_Complex
TC0200009886.hg.1		1.64	4.88	-9.44	1.92e-05	0.0026		NonCoding
TC2100007263.hg.1	PDE9A	3.75	6.99	-9.47	1.93e-06	0.0005	phosphodiesterase 9A	Multiple_Complex
TC0100015213.hg.1	smoymorbu	3.04	6.28	-9.49	1.1e-06	0.0004	Transcript Identified by AceView	Coding
TC0300011995.hg.1		2.48	5.73	-9.5	8.49e-07	0.0003		NonCoding
TC0700012023.hg.1	veeshoyby	2.44	5.69	-9.51	8.81e-07	0.0003	Transcript Identified by AceView	Coding
TC1100013180.hg.1	RP11-665N17.4	3.05	6.31	-9.53	3.38e-06	0.0008		NonCoding
TC0400007868.hg.1	PARM1	6.42	9.68	-9.57	6.74e-07	0.0003	prostate androgen-regulated mucin-like protein 1	Multiple_Complex
TC0400011192.hg.1	PLAC8	7.18	10.44	-9.58	6.31e-05	0.0058	placenta specific 8	Multiple_Complex
TC1900010851.hg.1	ETHE1	6.21	9.48	-9.61	1.23e-05	0.0019	ethylmalonic encephalopathy 1	Multiple_Complex
TC1900011908.hg.1	PDE4C	2.83	6.1	-9.63	1.51e-05	0.0022	phosphodiesterase 4C, cAMP-specific	Multiple_Complex
TC1000008355.hg.1	veesny	1.99	5.26	-9.64	0.0001	0.0084	Transcript Identified by AceView	Coding
TC0100016992.hg.1	gerkoybo	2.83	6.1	-9.68	7.44e-08	5.77e-05	Transcript Identified by AceView	Unassigned
TC1400007495.hg.1	PLEKHH1	4.68	7.95	-9.7	4.53e-06	0.001	pleckstrin homology domain containing, family H (with MyTH4 domain) member 1	Multiple_Complex
TC0500011778.hg.1	raflee	1.89	5.17	-9.7	6.63e-06	0.0013	Transcript Identified by AceView	Unassigned
TC0900010570.hg.1	FRMD3	3.76	7.04	-9.76	1.4e-06	0.0004	FERM domain containing 3	Multiple_Complex
TC1600011362.hg.1	ACSM3	3.97	7.27	-9.81	1.79e-07	0.0001	acyl-CoA synthetase medium-chain family member 3	Multiple_Complex
TC0200011253.hg.1	smeedoybu	2.27	5.57	-9.87	3.75e-05	0.0041	Transcript Identified by AceView	Coding
TC0500012011.hg.1	MIR3936	2.62	5.93	-9.88	9.67e-05	0.0078	microRNA 3936	Precursor_microRNA
TC0400012829.hg.1	ARHGEF38	3.05	6.36	-9.9	0.0001	0.0085	Rho guanine nucleotide exchange factor 38	Multiple_Complex
TC1800008743.hg.1	CCDC68	3.27	6.58	-9.97	1.15e-05	0.0019	coiled-coil domain containing 68	Multiple_Complex
TC0500010844.hg.1	juflu	3.07	6.38	-9.98	3.63e-06	0.0009	Transcript Identified by AceView	Unassigned
TC1000008495.hg.1	PLCE1	4.55	7.88	-9.99	2.42e-05	0.0031	phospholipase C, epsilon 1	Multiple_Complex
TC0300008488.hg.1	NR1I2	3.25	6.59	-10.08	1.51e-07	9.69e-05	nuclear receptor subfamily 1, group I, member 2	Multiple_Complex
TC1700010807.hg.1	PYY	4.87	8.21	-10.09	5.79e-09	9.7e-06	peptide YY	Coding
TC2100007881.hg.1	CLDN8	4.41	7.75	-10.11	0.0129	0.1914	claudin 8	Coding
TC0500011777.hg.1		1.8	5.18	-10.4	2.37e-06	0.0006		NonCoding
TC0X00007813.hg.1	RP13-348B13.2	2.37	5.75	-10.41	2.87e-07	0.0001	novel transcript	NonCoding
TC1100011707.hg.1		1.46	4.84	-10.43	1.42e-05	0.0021		NonCoding
TC0900007491.hg.1	yamimu	3.11	6.49	-10.44	9.59e-06	0.0016	Transcript Identified by AceView	Coding
TC1000008271.hg.1	CDHR1	3.74	7.15	-10.64	5.31e-05	0.0052	cadherin-related family member 1	Multiple_Complex
TC0800011691.hg.1	ANXA13	1.78	5.2	-10.67	9.63e-07	0.0003	annexin A13	Multiple_Complex
TC0Y00006490.hg.1		1.2	4.62	-10.76	1.3e-08	1.68e-05		NonCoding
TC1900011223.hg.1	KLK1	3.08	6.51	-10.76	1.08e-06	0.0004	kallikrein 1	Multiple_Complex
TC0100015477.hg.1	REG4	2.76	6.18	-10.76	1.98e-06	0.0005	regenerating islet-derived family, member 4	Coding
TC0200009889.hg.1	B3GALT1	2.02	5.45	-10.78	9.34e-07	0.0003	UDP-Gal:betaGlcNAc beta 1,3-galactosyltransferase 1	Coding
TC0500009743.hg.1	BTNL8	4.5	7.95	-10.91	2.05e-06	0.0006	butyrophilin-like 8	Multiple_Complex
TC0300008362.hg.1	kuyora	1.37	4.82	-10.94	0.0029	0.0751	Transcript Identified by AceView	Coding
TC0100014501.hg.1	INSL5	2.53	5.98	-10.95	3.15e-06	0.0008	insulin-like 5	Coding
TC0400012082.hg.1	blarbeebo	3.05	6.5	-10.97	1.38e-06	0.0004	Transcript Identified by AceView	Unassigned
TC0300013021.hg.1	LOC101928405; RP11-747D18.1	1.4	4.86	-11.03	5.74e-07	0.0002	uncharacterized LOC101928405; novel transcript	NonCoding
TC1000009155.hg.1	DMBT1	2.98	6.46	-11.11	0.042	0.3605	deleted in malignant brain tumors 1	Multiple_Complex
TC2000008783.hg.1	CFTRP3	2.19	5.67	-11.14	6.43e-05	0.0059	cystic fibrosis transmembrane conductance regulator pseudogene 3 [Source:HGNC Symbol;Acc:HGNC:51352]	Multiple_Complex
TC0400007803.hg.1	nokime	1.28	4.76	-11.15	6.84e-06	0.0013	Transcript Identified by AceView	Coding
TC1700007752.hg.1	PPP1R1B	3.5	6.98	-11.16	5.04e-08	4.47e-05	protein phosphatase 1, regulatory (inhibitor) subunit 1B	Multiple_Complex
TC0900011160.hg.1	EPB41L4B	5.86	9.34	-11.17	3.63e-08	3.73e-05	erythrocyte membrane protein band 4.1 like 4B	Multiple_Complex
TC0500007761.hg.1	TMEM171	4.24	7.73	-11.19	2.8e-05	0.0034	transmembrane protein 171	Coding
TC0200012159.hg.1	CAPN13	2.17	5.66	-11.27	0.0029	0.0758	calpain 13	Multiple_Complex
TC0900011622.hg.1	SLC25A25-AS1	3.99	7.49	-11.29	2.91e-07	0.0001	SLC25A25 antisense RNA 1	NonCoding
TC1700006911.hg.1	ARHGAP44	3.22	6.72	-11.34	8.39e-07	0.0003	Rho GTPase activating protein 44	Multiple_Complex
TC0400008328.hg.1	teesnarby	1.04	4.55	-11.39	0.0002	0.0106	Transcript Identified by AceView	Coding
TC0100015336.hg.1	BCL2L15	4	7.51	-11.4	7.38e-06	0.0014	BCL2-like 15	Multiple_Complex
TC0300013417.hg.1	LIPH	5.3	8.82	-11.41	3.46e-05	0.0039	lipase, member H	Multiple_Complex
TC1700011007.hg.1	TTLL6	3.05	6.57	-11.43	4.52e-08	4.35e-05	tubulin tyrosine ligase-like family member 6	Multiple_Complex
TC0700009682.hg.1	AOC1	4.55	8.07	-11.44	1.67e-07	0.0001	amine oxidase, copper containing 1	Multiple_Complex
TC1100012681.hg.1	SIAE	4.99	8.51	-11.44	2.67e-05	0.0033	sialic acid acetylesterase	Multiple_Complex
TC1500007116.hg.1	SLC28A2	3.37	6.89	-11.49	4.5e-06	0.001	solute carrier family 28 (concentrative nucleoside transporter), member 2	Multiple_Complex
TC0100008012.hg.1	GUCA2B	3.69	7.22	-11.5	2.82e-08	3.04e-05	guanylate cyclase activator 2B (uroguanylin)	Coding
TC0100008879.hg.1	SAMD13	2.26	5.79	-11.58	3.85e-07	0.0002	sterile alpha motif domain containing 13	Multiple_Complex
TC0500009749.hg.1	BTNL3	3.15	6.69	-11.62	0.0002	0.0115	butyrophilin-like 3	Coding
TC1600007175.hg.1	RP11-645C24.6	3.09	6.63	-11.63	7.45e-07	0.0003		Pseudogene
TC1400010740.hg.1		1.89	5.44	-11.71	2.45e-05	0.0031		NonCoding
TC0400012094.hg.1	RP11-526A4.1	1.39	4.95	-11.83	2.73e-07	0.0001	novel transcript	NonCoding
TC1700008169.hg.1	CTD-2377D24.6; CTD-2377D24.8; weyvorbu	2.66	6.24	-11.97	8.12e-08	6.06e-05	novel transcript; Transcript Identified by AceView	NonCoding
TC0900007488.hg.1	PIP5K1B	4.83	8.43	-12.14	1.91e-06	0.0005	phosphatidylinositol-4-phosphate 5-kinase, type I, beta	Multiple_Complex
TC0500009594.hg.1	CDHR2	4.45	8.05	-12.15	1.29e-07	8.7e-05	cadherin-related family member 2	Multiple_Complex
TC1000008663.hg.1	SEMA4G	2.69	6.29	-12.15	3.77e-07	0.0002	sema domain, immunoglobulin domain (Ig), transmembrane domain (TM) and short cytoplasmic domain, (semaphorin) 4G	Multiple_Complex
TC0800007789.hg.1	KRT8P3	5.13	8.74	-12.16	1.28e-08	1.68e-05	keratin 8 pseudogene 3 [Source:HGNC Symbol;Acc:HGNC:31056]	Pseudogene
TC0200011040.hg.1	ITM2C	8.02	11.63	-12.18	1.37e-05	0.0021	integral membrane protein 2C	Multiple_Complex
TC0700011953.hg.1	CYP3A5	4.9	8.51	-12.22	0.0026	0.0709	cytochrome P450, family 3, subfamily A, polypeptide 5	Multiple_Complex
TC1600009750.hg.1	CTD-2196E14.8	2.83	6.45	-12.27	4.98e-07	0.0002	novel transcript	Unassigned
TC1600009713.hg.1	RP11-368J21.4	3.2	6.82	-12.27	5.3e-07	0.0002		Pseudogene
TC2000009517.hg.1	swoyvar	3.37	6.99	-12.29	1.07e-05	0.0018	Transcript Identified by AceView	Coding
TC0400006844.hg.1	storsweybu	2.14	5.78	-12.46	2.04e-05	0.0027	Transcript Identified by AceView	Coding
TC1100006509.hg.1	MUC5B	4.68	8.32	-12.46	0.0011	0.0389	mucin 5B, oligomeric mucus/gel-forming	Multiple_Complex
TC1700007641.hg.1	DHRS11	4.88	8.52	-12.54	5.25e-08	4.62e-05	dehydrogenase/reductase (SDR family) member 11	Multiple_Complex
TC0900010439.hg.1	TRPM6	4.08	7.73	-12.56	1.17e-09	3.45e-06	transient receptor potential cation channel, subfamily M, member 6	Multiple_Complex
TC1900007602.hg.1	zorjaw	3.79	7.45	-12.6	0.0001	0.0091	Transcript Identified by AceView	Unassigned
TC0Y00006730.hg.1	EIF1AY	3.43	7.09	-12.66	1.31e-08	1.68e-05	eukaryotic translation initiation factor 1A, Y-linked	Multiple_Complex
TC0Y00006488.hg.1	LINC00278	3.09	6.76	-12.69	5.61e-08	4.82e-05	long intergenic non-protein coding RNA 278	Multiple_Complex
TC0600011938.hg.1	CLIC5	4.02	7.73	-13.06	3.74e-08	3.77e-05	chloride intracellular channel 5	Multiple_Complex
TC0Y00007322.hg.1	RPS4Y1	4	7.71	-13.07	4.89e-09	8.62e-06	ribosomal protein S4, Y-linked 1	Multiple_Complex
TC0400007062.hg.1	RP13-497K6.1; pygu	1.67	5.38	-13.1	1.05e-06	0.0003	putative novel transcript; Transcript Identified by AceView	NonCoding
TC0100011129.hg.1	NR5A2	5.06	8.78	-13.19	2.93e-06	0.0007	nuclear receptor subfamily 5, group A, member 2	Multiple_Complex
TC0500012588.hg.1	HAVCR1	2.51	6.23	-13.21	6.2e-07	0.0002	hepatitis A virus cellular receptor 1	Multiple_Complex
TC0100008924.hg.1	CLCA4	6.4	10.13	-13.21	0.0143	0.2029	chloride channel accessory 4	Multiple_Complex
TC1700008874.hg.1	OTOP2	4.08	7.8	-13.24	8.3e-08	6.16e-05	otopetrin 2	Multiple_Complex
TC1600010316.hg.1	TOX3	3.63	7.37	-13.36	4.42e-06	0.001	TOX high mobility group box family member 3	Multiple_Complex
TC1200009678.hg.1	LOC101929549; RP11-234B24.2	3.25	7	-13.45	4.06e-05	0.0043	uncharacterized LOC101929549; novel transcript	NonCoding
TC0X00007559.hg.1	GJB1	3.01	6.77	-13.59	8.01e-08	6.04e-05	gap junction protein beta 1	Coding
TC1500010886.hg.1	CALML4	6.21	9.98	-13.66	4.92e-08	4.47e-05	calmodulin-like 4	Multiple_Complex
TC1600006938.hg.1	RP11-166B2.9	3.76	7.54	-13.68	4.11e-06	0.0009		Pseudogene
TC0400009300.hg.1	LINC01612	1.97	5.74	-13.72	9.89e-06	0.0017	long intergenic non-protein coding RNA 1612	NonCoding
TC0700013086.hg.1	skaklorby	1.8	5.58	-13.74	0.0279	0.2942	Transcript Identified by AceView	Coding
TC1200006862.hg.1	BCL2L14	2.82	6.61	-13.85	0.0002	0.0121	BCL2-like 14 (apoptosis facilitator)	Multiple_Complex
TC1600009749.hg.1	ERN2	4.46	8.27	-14.01	3.22e-08	3.39e-05	endoplasmic reticulum to nucleus signaling 2	Multiple_Complex
TC1100013181.hg.1	MIR192	2.17	5.99	-14.09	6.16e-08	5.16e-05	microRNA 192	Multiple_Complex
TC1500007583.hg.1	SLC51B	2.97	6.79	-14.12	2.48e-07	0.0001	solute carrier family 51, beta subunit	Coding
TC1100012234.hg.1	mesimi	3.51	7.34	-14.19	0.0002	0.0113	Transcript Identified by AceView	Coding
TC0Y00006632.hg.1	DDX3Y	2.24	6.09	-14.37	1.82e-09	4.56e-06	DEAD (Asp-Glu-Ala-Asp) box helicase 3, Y-linked	Multiple_Complex
TC0400012081.hg.1	gasnoyby	2.89	6.74	-14.4	2.93e-07	0.0001	Transcript Identified by AceView	Unassigned
TC1100009514.hg.1	TMEM45B	5.86	9.71	-14.47	0.0002	0.011	transmembrane protein 45B	Multiple_Complex
TC1900011640.hg.1	EFNA2	2.69	6.55	-14.52	1.77e-08	2.13e-05	ephrin-A2	Multiple_Complex
TC1600007337.hg.1	RP11-57A19.6	3.66	7.53	-14.65	4.23e-06	0.0009		Pseudogene
TC0200009220.hg.1	snerveybo	1.42	5.29	-14.67	8.84e-07	0.0003	Transcript Identified by AceView	Coding
TC1800006703.hg.1	RP11-677O4.5	2.61	6.49	-14.71	1.81e-06	0.0005		Pseudogene
TC1600007398.hg.1	RP11-231C14.8	3.65	7.53	-14.72	2.57e-06	0.0007		Pseudogene
TC1700011813.hg.1	ST6GALNAC1	5.51	9.39	-14.77	4.09e-08	4.05e-05	ST6 (alpha-N-acetyl-neuraminyl-2,3-beta-galactosyl-1,3)-N-acetylgalactosaminide alpha-2,6-sialyltransferase 1	Multiple_Complex
TC1000010722.hg.1	SLC16A9	3.45	7.34	-14.82	5.48e-05	0.0053	solute carrier family 16, member 9	Multiple_Complex
TC1600007077.hg.1	RP11-1212A22.8	3.9	7.81	-14.99	3.54e-06	0.0008		Pseudogene
TC1900006481.hg.1	MISP	4.76	8.67	-15.05	1.68e-08	2.05e-05	mitotic spindle positioning	Multiple_Complex
TC0200016581.hg.1	C2orf88	3.59	7.54	-15.48	0.0001	0.0087	chromosome 2 open reading frame 88	Multiple_Complex
TC0200007506.hg.1	EPCAM	7.47	11.43	-15.51	3.85e-05	0.0042	epithelial cell adhesion molecule	Multiple_Complex
TC2100008208.hg.1	weyta	1.6	5.56	-15.58	2.63e-09	5.8e-06	Transcript Identified by AceView	Coding
TC1300008450.hg.1	terdoyby	2.77	6.76	-15.82	8.75e-08	6.45e-05	Transcript Identified by AceView	Coding
TC1100010241.hg.1	USH1C	4.03	8.03	-15.96	2.65e-09	5.8e-06	Usher syndrome 1C	Multiple_Complex
TC0100009341.hg.1	KIAA1324	3.66	7.67	-16.16	1.09e-05	0.0018	KIAA1324	Multiple_Complex
TC2000009518.hg.1	klorvey	2.07	6.09	-16.22	8.6e-06	0.0015	Transcript Identified by AceView	Coding
TC0300006624.hg.1		1.62	5.65	-16.33	9.03e-08	6.63e-05		NonCoding
TC1600009486.hg.1	PLA2G10	3.19	7.23	-16.38	8.55e-07	0.0003	phospholipase A2, group X	Multiple_Complex
TC0700012026.hg.1	RP11-395B7.2	3.36	7.4	-16.46	4.86e-10	1.83e-06	novel transcript	NonCoding
TC1700007814.hg.1		1.29	5.35	-16.65	4.99e-08	4.47e-05		NonCoding
TC1600010318.hg.1	koysno	2.53	6.6	-16.75	3.84e-07	0.0002	Transcript Identified by AceView	Coding
TC0100015629.hg.1	FMO5	2.95	7.01	-16.75	6.02e-06	0.0012	flavin containing monooxygenase 5	Multiple_Complex
TC1700006912.hg.1		1.45	5.53	-16.9	9.05e-07	0.0003		NonCoding
TC0200011425.hg.1	GAL3ST2	3.22	7.34	-17.43	1.52e-09	4.13e-06	galactose-3-O-sulfotransferase 2	Coding
TC0100015212.hg.1	EPS8L3	3.17	7.3	-17.46	1.06e-09	3.27e-06	EPS8-like 3	Multiple_Complex
TC0100011696.hg.1	FAM177B	2.08	6.21	-17.46	9.73e-06	0.0017	family with sequence similarity 177, member B	Multiple_Complex
TC1700008263.hg.1	ABCC3	4.77	8.9	-17.52	2.26e-07	0.0001	ATP binding cassette subfamily C member 3	Multiple_Complex
TC0Y00006489.hg.1	yohiru	2.81	6.95	-17.57	7.73e-09	1.17e-05	Transcript Identified by AceView	Coding
TC0500009076.hg.1	SLC26A2	5.06	9.21	-17.73	4.31e-09	7.71e-06	solute carrier family 26 (anion exchanger), member 2	Multiple_Complex
TC1100008473.hg.1	MOGAT2	3.28	7.43	-17.77	3.71e-08	3.75e-05	monoacylglycerol O-acyltransferase 2	Multiple_Complex
TC0300006622.hg.1	PPARG	3.32	7.48	-17.93	3.56e-06	0.0008	peroxisome proliferator-activated receptor gamma	Multiple_Complex
TC1100013150.hg.1	TPH1	1.4	5.58	-18.12	7.75e-08	5.94e-05	tryptophan hydroxylase 1	Multiple_Complex
TC0800008759.hg.1	FER1L6	2.38	6.57	-18.3	2.08e-07	0.0001	fer-1-like family member 6	Coding
TC1200012597.hg.1	MGST1	5.62	9.82	-18.31	0.0053	0.1115	microsomal glutathione S-transferase 1	Multiple_Complex
TC0400010921.hg.1	UGT2A3	2.47	6.68	-18.51	3.92e-10	1.56e-06	UDP glucuronosyltransferase 2 family, polypeptide A3	Multiple_Complex
TC1000008496.hg.1	steeparby	3.23	7.44	-18.53	0.0001	0.0095	Transcript Identified by AceView	Coding
TC0X00010335.hg.1	NOX1	2.67	6.89	-18.63	3.83e-09	7.12e-06	NADPH oxidase 1	Coding
TC0600010825.hg.1	ADTRP	3.65	7.87	-18.67	8.68e-09	1.27e-05	androgen-dependent TFPI-regulating protein	Multiple_Complex
TC1600009503.hg.1	RP11-680G24.7	3.06	7.29	-18.69	2.24e-07	0.0001		Pseudogene
TC1600009559.hg.1	RP11-958N24.4	3.06	7.29	-18.69	2.24e-07	0.0001		Pseudogene
TC1600010852.hg.1	RP11-252A24.8	3.06	7.29	-18.69	2.24e-07	0.0001		Pseudogene
TC1700009756.hg.1	LINC00675	2.94	7.17	-18.73	1.27e-06	0.0004	long intergenic non-protein coding RNA 675	Multiple_Complex
TC0600008310.hg.1	TINAG	2.04	6.27	-18.78	3.67e-09	6.92e-06	tubulointerstitial nephritis antigen	Multiple_Complex
TC2000007452.hg.1	HNF4A	2.54	6.79	-19.05	1.08e-09	3.27e-06	hepatocyte nuclear factor 4, alpha	Multiple_Complex
TC0300014028.hg.1	RETNLB	2.78	7.04	-19.08	1.22e-07	8.26e-05	resistin like beta	Coding
TC0200009739.hg.1	GALNT5	3.7	7.97	-19.3	1.36e-05	0.0021	polypeptide N-acetylgalactosaminyltransferase 5	Multiple_Complex
TC0300011313.hg.1	FAM3D	5.07	9.34	-19.35	4.19e-06	0.0009	family with sequence similarity 3, member D	Coding
TC0400012903.hg.1	PROM1	3.8	8.08	-19.52	0.0063	0.1244	prominin 1	Multiple_Complex
TC0700009411.hg.1	MGAM2	1.91	6.23	-19.97	1.27e-06	0.0004	maltase-glucoamylase 2 (putative)	Multiple_Complex
TC0400012078.hg.1	NR3C2	3.59	7.92	-20	8.29e-06	0.0015	nuclear receptor subfamily 3, group C, member 2	Multiple_Complex
TC0100011945.hg.1	CAPN9	2.36	6.68	-20.02	6.69e-06	0.0013	calpain 9	Multiple_Complex
TC1400008021.hg.1	CHGA	3.37	7.7	-20.13	1.65e-09	4.23e-06	chromogranin A	Multiple_Complex
TC1200010779.hg.1	KRT8	7.1	11.43	-20.17	2.86e-09	5.98e-06	keratin 8, type II	Multiple_Complex
TC0100011939.hg.1	mesiyo; reyoha	3.02	7.37	-20.49	1.86e-06	0.0005	Transcript Identified by AceView	Multiple_Complex
TC1200012401.hg.1	CRAT8; RP11-349K16.1	1.73	6.11	-20.82	1.5e-09	4.13e-06	cervical cancer-associated transcript 8; novel transcript	NonCoding
TC2000007864.hg.1	PCK1	4.63	9.01	-20.89	7.06e-10	2.52e-06	phosphoenolpyruvate carboxykinase 1 (soluble)	Multiple_Complex
TC0200011062.hg.1	B3GNT7	3.69	8.08	-21	2.42e-08	2.71e-05	UDP-GlcNAc:betaGal beta-1,3-N-acetylglucosaminyltransferase 7	Multiple_Complex
TC1100009244.hg.1	PDZD3	2.34	6.78	-21.68	6.8e-08	5.46e-05	PDZ domain containing 3	Multiple_Complex
TC0400007992.hg.1		2.61	7.05	-21.7	4.78e-08	4.44e-05		NonCoding
TC1500007409.hg.1	GCNT3	4.18	8.63	-21.81	6.92e-06	0.0013	glucosaminyl (N-acetyl) transferase 3, mucin type	Multiple_Complex
TC0500011775.hg.1	SEMA6A	4.12	8.61	-22.44	4.08e-07	0.0002	sema domain, transmembrane domain (TM), and cytoplasmic domain, (semaphorin) 6A	Multiple_Complex
TC2000009516.hg.1	BCAS1	4.43	8.93	-22.65	6.87e-06	0.0013	breast carcinoma amplified sequence 1	Multiple_Complex
TC1100009686.hg.1	CDHR5	3.86	8.36	-22.74	3.46e-09	6.62e-06	cadherin-related family member 5	Multiple_Complex
TC0600009327.hg.1	PKIB	2.02	6.55	-23.02	5.96e-09	9.87e-06	protein kinase (cAMP-dependent, catalytic) inhibitor beta	Multiple_Complex
TC0500009746.hg.1	RPS29P12	2.28	6.82	-23.4	1.28e-07	8.66e-05	ribosomal protein S29 pseudogene 12	Multiple_Complex
TC0200009219.hg.1	MYO7B	3.24	7.8	-23.54	6.4e-08	5.25e-05	myosin VIIB	Multiple_Complex
TC0200011138.hg.1	UGT1A1; UGT1A6; UGT1A4; UGT1A10; UGT1A8; UGT1A7; UGT1A5; UGT1A3; UGT1A9	3.17	7.75	-23.89	0.0022	0.0635	UDP glucuronosyltransferase 1 family, polypeptide A1; UDP glucuronosyltransferase 1 family, polypeptide A6; UDP glucuronosyltransferase 1 family, polypeptide A4; UDP glucuronosyltransferase 1 family, polypeptide A10; UDP glucuronosyltransferase 1 family, polypeptide A8; UDP glucuronosyltransferase 1 family, polypeptide A7; UDP glucuronosyltransferase 1 family, polypeptide A5; UDP glucuronosyltran…	Multiple_Complex
TC0300014027.hg.1		1.72	6.3	-23.92	4.57e-08	4.37e-05		NonCoding
TC0200010800.hg.1	VIL1	3.51	8.13	-24.64	1.3e-08	1.68e-05	villin 1	Multiple_Complex
TC2100008249.hg.1	TFF3	4.56	9.26	-26.03	9.47e-06	0.0016	trefoil factor 3	Multiple_Complex
TC1900010676.hg.1	FCGBP	5.09	9.81	-26.28	0.0004	0.0188	Fc fragment of IgG binding protein	Multiple_Complex
TC1100009720.hg.1		5.13	9.87	-26.75	8.34e-09	1.23e-05		NonCoding
TC0600007512.hg.1	TRIM15	1.74	6.5	-27.12	5.63e-09	9.56e-06	tripartite motif containing 15	Multiple_Complex
TC0700008574.hg.1	MUC3A	2.88	7.66	-27.38	6.27e-07	0.0002	mucin 3A, cell surface associated	Multiple_Complex
TC0100017084.hg.1	CTSE	4.02	8.8	-27.56	7.47e-07	0.0003	cathepsin E	Multiple_Complex
TC0500012449.hg.1		1.4	6.2	-27.85	2e-09	4.64e-06		NonCoding
TC1600008159.hg.1	HSD11B2	4.64	9.44	-27.88	4.66e-08	4.4e-05	hydroxysteroid (11-beta) dehydrogenase 2	Multiple_Complex
TC1100009728.hg.1	RP11-532E4.2	2.92	7.73	-28.2	0.0003	0.0158	novel transcript	NonCoding
TC0700008891.hg.1	AC000111.4	1.75	6.6	-28.83	1.4e-05	0.0021		Multiple_Complex
TC0400011409.hg.1	ADH1C	3.21	8.06	-28.85	6.77e-09	1.07e-05	alcohol dehydrogenase 1C (class I), gamma polypeptide	Multiple_Complex
TC0200015364.hg.1	SATB2	5.09	9.98	-29.5	3e-09	6.07e-06	SATB homeobox 2	Multiple_Complex
TC0900007006.hg.1	PRSS3	3.57	8.52	-30.86	2.93e-05	0.0035	protease, serine, 3	Multiple_Complex
TC0800007042.hg.1	ADAMDEC1	3.82	8.78	-31.11	7.81e-08	5.96e-05	ADAM-like, decysin 1	Multiple_Complex
TC0100013991.hg.1	BEST4	2.42	7.38	-31.14	9.14e-08	6.67e-05	bestrophin 4	Coding
TC0300013084.hg.1	LRRC31	2.2	7.17	-31.34	6.01e-07	0.0002	leucine rich repeat containing 31	Multiple_Complex
TC1000010642.hg.1	A1CF	1.68	6.69	-32.32	1.02e-08	1.45e-05	APOBEC1 complementation factor	Multiple_Complex
TC0100017449.hg.1	CAPN8	3.36	8.4	-32.85	7.11e-08	5.65e-05	calpain 8	Multiple_Complex
TC1000006911.hg.1	TMEM236	2.77	7.82	-33.07	3.63e-10	1.49e-06	transmembrane protein 236	Coding
TC0100013076.hg.1	PADI2	3.97	9.02	-33.16	1.94e-09	4.64e-06	peptidyl arginine deiminase, type II	Multiple_Complex
TC0800008002.hg.1	HNF4G	2.65	7.72	-33.55	3.2e-08	3.39e-05	hepatocyte nuclear factor 4, gamma	Multiple_Complex
TC0100015784.hg.1	SELENBP1	3.97	9.06	-33.99	1.33e-07	8.84e-05	selenium binding protein 1	Multiple_Complex
TC2100008251.hg.1	TFF1	4.04	9.16	-34.97	1.91e-09	4.64e-06	trefoil factor 1	Multiple_Complex
TC2100008521.hg.1	B3GALT5	3.09	8.28	-36.4	7.71e-10	2.68e-06	UDP-Gal:betaGlcNAc beta 1,3-galactosyltransferase 5	Multiple_Complex
TC0400011408.hg.1	ADH1B	2.68	7.87	-36.58	4.41e-11	3.74e-07	alcohol dehydrogenase 1B (class I), beta polypeptide	Multiple_Complex
TC0Y00006486.hg.1	rorbor	1.69	6.94	-38.08	2.45e-10	1.2e-06	Transcript Identified by AceView	Unassigned
TC2000008760.hg.1	CFTRP1	2.59	7.89	-39.33	0.0002	0.0139	cystic fibrosis transmembrane conductance regulator pseudogene 1 [Source:HGNC Symbol;Acc:HGNC:16182]	Multiple_Complex
TC1700010967.hg.1	PRR15L	2.84	8.18	-40.44	1.43e-09	4.05e-06	proline rich 15-like	Coding
TC0500012392.hg.1	SPINK1	2.9	8.29	-42.06	5.25e-09	9.02e-06	serine peptidase inhibitor, Kazal type 1	Multiple_Complex
TC0600008169.hg.1	MEP1A	2.51	7.91	-42.43	9.94e-09	1.44e-05	meprin A, alpha (PABA peptide hydrolase)	Coding
TC0200008680.hg.1	SLC9A2	2.35	7.77	-42.69	1.26e-05	0.002	solute carrier family 9, subfamily A (NHE2, cation proton antiporter 2), member 2	Multiple_Complex
TC0100008145.hg.1	TSPAN1	5.2	10.65	-43.43	3.76e-05	0.0041	tetraspanin 1	Multiple_Complex
TSUnmapped00000392.hg.1	FCGBP	4.97	10.42	-43.73	0.0001	0.0095	Fc fragment of IgG binding protein	Coding
TC0700008576.hg.1	MUC12	4.7	10.19	-44.9	2.81e-10	1.23e-06	mucin 12, cell surface associated	Multiple_Complex
TC1100007772.hg.1	MS4A12	3.23	8.72	-44.96	2.97e-09	6.07e-06	membrane-spanning 4-domains, subfamily A, member 12	Multiple_Complex
TC1300008449.hg.1	CDX2	3.41	8.91	-45.31	2.81e-10	1.23e-06	caudal type homeobox 2	Multiple_Complex
TC1200011251.hg.1	TSPAN8	1.92	7.42	-45.31	3.13e-10	1.33e-06	tetraspanin 8	Multiple_Complex
TC1200010009.hg.1	GUCY2C	2.21	7.74	-46.26	7.35e-09	1.13e-05	guanylate cyclase 2C	Multiple_Complex
TC0400010940.hg.1	SULT1B1	2.29	7.85	-47.28	2.71e-09	5.84e-06	sulfotransferase family 1B member 1	Coding
TC0400011706.hg.1	FABP2	1.27	6.86	-47.98	1.28e-10	8.66e-07	fatty acid binding protein 2, intestinal	Coding
TC0200014770.hg.1	GCG	2.78	8.42	-49.86	8.45e-10	2.8e-06	glucagon	Multiple_Complex
TC0300013019.hg.1	SI	2.45	8.14	-51.76	8.35e-11	6.3e-07	sucrase-isomaltase (alpha-glucosidase)	Multiple_Complex
TC0600007250.hg.1	SLC17A4	2.15	7.89	-53.39	1.58e-09	4.19e-06	solute carrier family 17, member 4	Coding
TC1700010276.hg.1	TMIGD1	1.46	7.2	-53.44	3.7e-11	3.35e-07	transmembrane and immunoglobulin domain containing 1	Coding
TC0100018572.hg.1	LYPD8	3.41	9.18	-54.83	2.02e-09	4.64e-06	LY6/PLAUR domain containing 8	Coding
TC0100016296.hg.1	GPA33	3.14	8.92	-54.89	6.58e-11	5.26e-07	glycoprotein A33 (transmembrane)	Multiple_Complex
TC1000012227.hg.1	CLRN3	2.34	8.19	-57.45	1.45e-11	1.79e-07	clarin 3	Coding
TC1700011002.hg.1	PRAC1	2.84	8.77	-60.97	1.56e-10	8.93e-07	prostate cancer susceptibility candidate 1	Coding
TC1100012383.hg.1		3.15	9.16	-64.69	1.6e-09	4.19e-06		NonCoding
TC0300012237.hg.1	steeberbu	1.7	7.77	-67.31	8.24e-09	1.23e-05	Transcript Identified by AceView	Unassigned
TC1600007149.hg.1	ANKS4B	1.1	7.18	-67.38	2.27e-09	5.14e-06	ankyrin repeat and sterile alpha motif domain containing 4B	Coding
TC0100016147.hg.1	ITLN1	3.5	9.66	-71.34	2.66e-11	2.58e-07	intelectin 1 (galactofuranose binding)	Multiple_Complex
TC0400007799.hg.1	SLC4A4	2.12	8.44	-79.41	1.69e-08	2.05e-05	solute carrier family 4 (sodium bicarbonate cotransporter), member 4	Multiple_Complex
TC1600008134.hg.1	CA7	2.49	8.88	-83.69	1.49e-10	8.93e-07	carbonic anhydrase VII	Coding
TC0900009773.hg.1	LRRC19	1.45	7.84	-83.8	9.83e-11	7.02e-07	leucine rich repeat containing 19	Multiple_Complex
TC0700013443.hg.1	CFTR	1.59	8.08	-89.54	0.0001	0.008	cystic fibrosis transmembrane conductance regulator	Multiple_Complex
TC1600007424.hg.1	ZG16	3.52	10.12	-96.87	9.16e-10	2.89e-06	zymogen granule protein 16	Multiple_Complex
TC0700010355.hg.1	AGR2	3.49	10.1	-97.37	0.0001	0.0089	anterior gradient 2, protein disulphide isomerase family member	Multiple_Complex
TC0300008284.hg.1	HHLA2	1.07	7.71	-99.54	9.15e-10	2.89e-06	HERV-H LTR-associating 2	Coding
TC0700011799.hg.1	HEPACAM2	1.97	8.61	-99.92	5.12e-09	8.92e-06	HEPACAM family member 2	Multiple_Complex
TC0700012029.hg.1	sleyskaby	4.49	11.3	-112.65	1.02e-12	6.89e-08	Transcript Identified by AceView	Unassigned
TC1900010625.hg.1	LGALS4	2.84	9.7	-115.83	2.63e-12	8.92e-08	lectin, galactoside-binding, soluble, 4	Multiple_Complex
TC0700010358.hg.1	AGR3	1.09	7.98	-118.32	4.66e-08	4.4e-05	anterior gradient 3, protein disulphide isomerase family member	Multiple_Complex
TC0100013881.hg.1	GUCA2A	3.93	10.85	-121.28	1.6e-11	1.81e-07	guanylate cyclase activator 2A (guanylin)	Coding
TC0600011464.hg.1	SLC44A4	2.92	9.88	-125.03	3.99e-05	0.0043	solute carrier family 44, member 4	Multiple_Complex
TC0100013162.hg.1	PLA2G2A	2.49	9.58	-136.23	5.44e-08	4.74e-05	phospholipase A2, group IIA (platelets, synovial fluid)	Multiple_Complex
TC1100012382.hg.1	NXPE4	2.31	9.45	-140.77	2.48e-10	1.2e-06	neurexophilin and PC-esterase domain family, member 4	Coding
TC0700012030.hg.1		3.62	10.87	-152.69	1.98e-09	4.64e-06		NonCoding
TC1700010640.hg.1	KRT20	3.94	11.2	-153.39	2.12e-10	1.11e-06	keratin 20, type I	Multiple_Complex
TC0800011129.hg.1	CDH17	2.45	9.78	-160.73	7.25e-12	1.52e-07	cadherin 17, LI cadherin (liver-intestine)	Coding
TC1100006506.hg.1	MUC2	3.41	10.81	-167.88	2.7e-10	1.23e-06	mucin 2, oligomeric mucus/gel-forming	Multiple_Complex
TC0100015476.hg.1	HMGCS2	2.47	9.91	-173.62	1.09e-11	1.52e-07	3-hydroxy-3-methylglutaryl-CoA synthase 2 (mitochondrial)	Multiple_Complex
TC0300012236.hg.1	MUC13	2.05	9.5	-175.85	1.12e-11	1.52e-07	mucin 13, cell surface associated	Multiple_Complex
TC1100012381.hg.1	NXPE1	1.73	9.52	-222.35	9.41e-12	1.52e-07	neurexophilin and PC-esterase domain family, member 1	Coding
TC0700012221.hg.1	SLC26A3	2.82	11.01	-291.8	4.48e-10	1.74e-06	solute carrier family 26 (anion exchanger), member 3	Multiple_Complex
TC0100008922.hg.1	CLCA1	2.91	11.17	-304.88	9.68e-12	1.52e-07	chloride channel accessory 1	Coding
TC0100017113.hg.1	PIGR	3.2	11.95	-430.67	0.0003	0.0178	polymeric immunoglobulin receptor	Multiple_Complex
TC0200013362.hg.1	FABP1	2.1	11.44	-645.78	9.57e-14	1.3e-08	fatty acid binding protein 1, liver	Multiple_Complex
TC0800010990.hg.1	CA1	2.25	12.22	-998.52	2.04e-11	2.13e-07	carbonic anhydrase I	Multiple_Complex
