# Supplementary material for: HPV-Driven Immune Evasion in Cervical Cancer: Transcriptomic Identification of Downregulated Hub Genes and Suppressed Leukocyte Migration Pathways
Source: Int J Mol Sci. 2025 Dec 17;26(24):12121. doi: 10.3390/ijms262412121 (PMC12734221; doi:10.3390/ijms262412121)
Supplement: Supplementary file 1 [file ijms-26-12121-s001.zip › S2.xlsx]

## Sheet: TAC Export (1033)
ID	Gene Symbol	HPV-Cancer Avg (log2)	Control Avg (log2)	Fold Change	P-val	FDR P-val	Description	Group
TC0200010480.hg.1	NOP58	2.14	6.46	-20.01	2.45e-09	7.69e-07	NOP58 ribonucleoprotein	Multiple_Complex
TC1000007103.hg.1	RAB18	3.15	7.48	-20.05	1.96e-09	6.86e-07	RAB18, member RAS oncogene family	Multiple_Complex
TC0100014457.hg.1	JAK1	3.87	8.2	-20.06	1.11e-08	1.73e-06	Janus kinase 1	Multiple_Complex
TC0800010926.hg.1	PAG1	3.22	7.55	-20.08	2.43e-08	2.77e-06	phosphoprotein membrane anchor with glycosphingolipid microdomains 1	Multiple_Complex
TC0600013642.hg.1	peefla	1.66	5.98	-20.09	9.96e-07	4.15e-05	Transcript Identified by AceView	Unassigned
TC0900007475.hg.1	CBWD3	3.62	7.95	-20.12	3.26e-08	3.38e-06	COBW domain containing 3	Multiple_Complex
TC0800012427.hg.1	STAU2	3.3	7.63	-20.12	2.6e-08	2.9e-06	staufen double-stranded RNA binding protein 2	Multiple_Complex
TC0X00009981.hg.1	IL2RG	4.78	9.11	-20.15	7.73e-09	1.44e-06	interleukin 2 receptor, gamma	Multiple_Complex
TC0200012564.hg.1	AC007560.1	3.95	8.29	-20.18	1.48e-08	2.04e-06		Multiple_Complex
TC0600008757.hg.1	PNRC1	3.66	8	-20.19	9.62e-09	1.61e-06	proline-rich nuclear receptor coactivator 1	Multiple_Complex
TC1500006675.hg.1	HERC2P9	3.56	7.9	-20.19	1.8e-07	1.15e-05	hect domain and RLD 2 pseudogene 9	Multiple_Complex
TC1800006487.hg.1	SMCHD1	2.55	6.89	-20.2	1.74e-09	6.47e-07	structural maintenance of chromosomes flexible hinge domain containing 1	Multiple_Complex
TC0800006963.hg.1	XPO7	2.62	6.96	-20.21	6.78e-09	1.34e-06	exportin 7	Multiple_Complex
TC0700009485.hg.1	GSTK1	3.67	8.01	-20.24	1.49e-09	6.04e-07	glutathione S-transferase kappa 1	Multiple_Complex
TC1100010400.hg.1	LGR4	3.43	7.77	-20.24	2.17e-06	7.43e-05	leucine-rich repeat containing G protein-coupled receptor 4	Multiple_Complex
TC1700012460.hg.1	ABCA5	3.65	7.99	-20.26	1.09e-07	7.94e-06	ATP binding cassette subfamily A member 5	Multiple_Complex
TC0100011520.hg.1	PPP2R5A	2.81	7.15	-20.26	2.91e-06	9.2e-05	protein phosphatase 2, regulatory subunit B, alpha	Multiple_Complex
TC1200008108.hg.1	skornee	0.55	4.89	-20.28	5.75e-09	1.23e-06	Transcript Identified by AceView	Unassigned
TC1600011399.hg.1	MT1X	5.94	10.29	-20.32	2.6e-07	1.51e-05	metallothionein 1X	Multiple_Complex
TC0400012903.hg.1	PROM1	3.74	8.08	-20.33	0.0004	0.0031	prominin 1	Multiple_Complex
TC1100008985.hg.1	ATM	2.74	7.08	-20.35	1.42e-08	1.99e-06	ATM serine/threonine kinase	Multiple_Complex
TC1000012032.hg.1	RPL21	4.78	9.13	-20.35	9.81e-07	4.11e-05	ribosomal protein L21	Multiple_Complex
TCUn_GL000219v100006433.hg.1	AL592183.6	6.16	10.51	-20.4	0.0009	0.0049		Precursor_microRNA
TC0400008055.hg.1	foygy	1.03	5.38	-20.41	1.34e-07	9.26e-06	Transcript Identified by AceView	Unassigned
TC0600007540.hg.1	C6orf136	3.83	8.18	-20.41	4.08e-10	3.81e-07	chromosome 6 open reading frame 136	Multiple_Complex
TC1200011496.hg.1	DCN	4.91	9.26	-20.41	1.28e-06	5.04e-05	decorin	Multiple_Complex
TC1600009853.hg.1	RP11-159J3.1	4.42	8.77	-20.41	3.07e-08	3.25e-06		Multiple_Complex
TC0300012970.hg.1	KPNA4	3.26	7.61	-20.42	2.35e-08	2.73e-06	karyopherin alpha 4 (importin alpha 3)	Multiple_Complex
TC0400012940.hg.1	SEC31A	2.59	6.94	-20.44	3.4e-09	9.27e-07	SEC31 homolog A, COPII coat complex component	Multiple_Complex
TC0700007993.hg.1	CLDN4	5.15	9.51	-20.44	5.02e-10	3.99e-07	claudin 4	Multiple_Complex
TC2100006967.hg.1	IFNGR2	4.84	9.19	-20.48	1.22e-08	1.84e-06	interferon gamma receptor 2 (interferon gamma transducer 1)	Multiple_Complex
TC0100018381.hg.1	RP11-206L10.3; TCONS_00002275	3.07	7.43	-20.49	2.29e-08	2.67e-06	Jeck2013 ALT_DONOR, downstream_end, ncRNA, OVEXON best transcript TCONS_00002275; novel transcript	NonCoding
TC1200008574.hg.1	APAF1	2.65	7.01	-20.5	1.22e-09	5.56e-07	apoptotic peptidase activating factor 1	Multiple_Complex
TSUnmapped00000502.hg.1	MLXIP	4.35	8.71	-20.5	2.26e-07	1.36e-05	MLX interacting protein	NonCoding
TC0400011468.hg.1	doybobo	2.35	6.71	-20.52	9.03e-07	3.86e-05	Transcript Identified by AceView	Unassigned
TC0300012170.hg.1	GOLGB1	2.89	7.25	-20.53	3.44e-08	3.49e-06	golgin B1	Multiple_Complex
TC1200007759.hg.1	COPZ1	3	7.36	-20.55	1.29e-06	5.05e-05	coatomer protein complex subunit zeta 1	Multiple_Complex
TC0200015556.hg.1	FZD5	3.38	7.74	-20.57	1.56e-05	0.0003	frizzled class receptor 5	Coding
TC0200007058.hg.1	ATRAID	3.4	7.77	-20.57	3.83e-08	3.78e-06	all-trans retinoic acid-induced differentiation factor	Multiple_Complex
TC0600007250.hg.1	SLC17A4	3.52	7.89	-20.58	2.87e-08	3.12e-06	solute carrier family 17, member 4	Coding
TC0800007957.hg.1	RDH10	1.64	6	-20.58	5.72e-06	0.0002	retinol dehydrogenase 10 (all-trans)	Multiple_Complex
TC1000011329.hg.1	NUTM2A-AS1	3	7.36	-20.59	1.46e-07	9.86e-06	NUTM2A antisense RNA 1	Multiple_Complex
TC0600009951.hg.1		4.96	9.33	-20.59	0.024	0.0541		NonCoding
TC1800006589.hg.1	PTPRM	1.93	6.29	-20.61	6.92e-09	1.34e-06	protein tyrosine phosphatase, receptor type, M	Multiple_Complex
TC1200012696.hg.1	MRPL42	2.65	7.01	-20.63	3.66e-09	9.5e-07	mitochondrial ribosomal protein L42	Multiple_Complex
TC0100015971.hg.1	GON4L	3.81	8.18	-20.64	3.02e-09	8.67e-07	gon-4-like (C. elegans)	Multiple_Complex
TC0800011285.hg.1	ZNF706	3.72	8.09	-20.65	3.38e-06	0.0001	zinc finger protein 706	Multiple_Complex
TC1000011993.hg.1	PRDX3	2.41	6.78	-20.65	1.38e-10	2.5e-07	peroxiredoxin 3	Multiple_Complex
TC0700010453.hg.1	TOMM7	3.52	7.89	-20.66	2.76e-06	8.84e-05	translocase of outer mitochondrial membrane 7 homolog (yeast)	Multiple_Complex
TC0200016591.hg.1	BZW1	3.61	7.98	-20.67	4.19e-08	4e-06	basic leucine zipper and W2 domains 1	Multiple_Complex
TC1100013147.hg.1	RPS13; SNORD14B	4.66	9.03	-20.68	3.87e-08	3.8e-06	ribosomal protein S13; small nucleolar RNA, C/D box 14B	Multiple_Complex
TC1800008764.hg.1	TXNL1	3.04	7.41	-20.69	1.69e-09	6.46e-07	thioredoxin-like 1	Multiple_Complex
TC2200006436.hg.1		5.39	9.76	-20.69	0.001	0.0056		NonCoding
TC1600008407.hg.1	NPIPB15	4.1	8.47	-20.72	1.77e-08	2.3e-06	nuclear pore complex interacting protein family, member B15	Multiple_Complex
TC1800008964.hg.1	RP11-421N8.1	4.32	8.69	-20.72	1.07e-08	1.69e-06		Pseudogene
TC0X00007927.hg.1	Z83819.1	1.54	5.91	-20.74	0.01	0.0284		Precursor_microRNA
TC0200009789.hg.1	2025-03-07	3.24	7.61	-20.74	5.9e-09	1.25e-06	membrane associated ring finger 7	Multiple_Complex
TC0400008628.hg.1	SPRY1	3.52	7.9	-20.75	1.73e-07	1.12e-05	sprouty RTK signaling antagonist 1	Multiple_Complex
TC1500007986.hg.1	MORF4L1	3.81	8.18	-20.75	3e-09	8.67e-07	mortality factor 4 like 1	Multiple_Complex
TC0700008762.hg.1	CBLL1	2.53	6.9	-20.75	4.86e-08	4.45e-06	Cbl proto-oncogene-like 1, E3 ubiquitin protein ligase	Multiple_Complex
TC1600007963.hg.1	MT1DP	5.79	10.17	-20.8	1.01e-07	7.5e-06	metallothionein 1D, pseudogene (functional)	Multiple_Complex
TC0100018424.hg.1	HNRNPR	3.59	7.97	-20.8	3.45e-08	3.5e-06	heterogeneous nuclear ribonucleoprotein R	Multiple_Complex
TC0800007080.hg.1	BNIP3L	3.5	7.88	-20.81	1.7e-09	6.46e-07	BCL2/adenovirus E1B 19kDa interacting protein 3-like	Multiple_Complex
TC1600007077.hg.1	RP11-1212A22.8	3.42	7.81	-20.83	4.36e-06	0.0001		Pseudogene
TC1200010038.hg.1	EPS8	3.6	7.98	-20.86	5.52e-08	4.87e-06	epidermal growth factor receptor pathway substrate 8	Multiple_Complex
TC1600009855.hg.1	NPIPB6	4.44	8.82	-20.86	9.55e-09	1.6e-06	nuclear pore complex interacting protein family, member B6	Coding
TC0900010114.hg.1	AL353626.1	3.68	8.06	-20.87	0.001	0.0056		Precursor_microRNA
TC0100018498.hg.1	KRTCAP2	4.13	8.51	-20.88	4.91e-10	3.93e-07	keratinocyte associated protein 2	Multiple_Complex
TC1000008795.hg.1	SLK	4.06	8.45	-20.93	5.42e-09	1.19e-06	STE20-like kinase	Multiple_Complex
TC0500008384.hg.1	AP3S1	2.79	7.18	-20.93	2.26e-10	3.07e-07	adaptor-related protein complex 3, sigma 1 subunit	Multiple_Complex
TC1000010515.hg.1	NCOA4	3.77	8.15	-20.93	8.03e-06	0.0002	nuclear receptor coactivator 4	Multiple_Complex
TC0100015786.hg.1	POGZ	3.09	7.47	-20.94	2.83e-08	3.09e-06	pogo transposable element with ZNF domain	Multiple_Complex
TC1200012798.hg.1	ATP5G2	5.01	9.4	-20.96	7.62e-09	1.43e-06	ATP synthase, H+ transporting, mitochondrial Fo complex subunit C2 (subunit 9)	Multiple_Complex
TC1400010619.hg.1	HIF1A	3.29	7.68	-20.97	8.72e-08	6.77e-06	hypoxia inducible factor 1, alpha subunit (basic helix-loop-helix transcription factor)	Multiple_Complex
TC2000009440.hg.1	ADNP	3.59	7.98	-20.97	4.3e-08	4.07e-06	activity-dependent neuroprotector homeobox	Multiple_Complex
TC0500009175.hg.1	LARP1	3.3	7.69	-20.98	9.34e-09	1.59e-06	La ribonucleoprotein domain family, member 1	Multiple_Complex
TC0200010713.hg.1	ATIC	2.77	7.17	-21	5.14e-09	1.16e-06	5-aminoimidazole-4-carboxamide ribonucleotide formyltransferase/IMP cyclohydrolase	Multiple_Complex
TC0400012931.hg.1	G3BP2	4.73	9.12	-21	2.37e-08	2.73e-06	GTPase activating protein (SH3 domain) binding protein 2	Multiple_Complex
TC1700008467.hg.1	VMP1; MIR21	4.35	8.74	-21.01	7.47e-09	1.41e-06	vacuole membrane protein 1; microRNA 21	Multiple_Complex
TC0800010807.hg.1	RPL7	5.92	10.32	-21.01	7.2e-10	4.52e-07	ribosomal protein L7	Multiple_Complex
TC4_GL000008v2_random00006435.hg.1	AL583842.1	6.1	10.49	-21.03	0.0008	0.0048		Precursor_microRNA
TCUn_KI270743v100006432.hg.1	AC138775.5	6.1	10.49	-21.03	0.0008	0.0048		Precursor_microRNA
TC0800009738.hg.1	MIR548V	1.66	6.06	-21.03	1.05e-07	7.74e-06	microRNA 548v	Precursor_microRNA
TC1400008625.hg.1	HNRNPC	5.26	9.65	-21.04	1.66e-08	2.2e-06	heterogeneous nuclear ribonucleoprotein C (C1/C2)	Multiple_Complex
TC0500006730.hg.1	CCT5	3.35	7.74	-21.06	4.83e-10	3.92e-07	chaperonin containing TCP1, subunit 5 (epsilon)	Multiple_Complex
TC0300013944.hg.1	FGD5-AS1	3.5	7.9	-21.07	2.45e-09	7.69e-07	FGD5 antisense RNA 1	NonCoding
TC0500011554.hg.1	CHD1	2.63	7.03	-21.08	2.11e-08	2.54e-06	chromodomain helicase DNA binding protein 1	Multiple_Complex
TC1000010642.hg.1	A1CF	2.29	6.69	-21.09	6.85e-08	5.71e-06	APOBEC1 complementation factor	Multiple_Complex
TC0500013358.hg.1	SKP1	4.11	8.51	-21.1	1.31e-07	9.07e-06	S-phase kinase-associated protein 1	Multiple_Complex
TC0X00007546.hg.1	RPS23P8	6.08	10.48	-21.12	4.93e-09	1.12e-06	ribosomal protein S23 pseudogene 8 [Source:HGNC Symbol;Acc:HGNC:35982]	Pseudogene
TC1400007227.hg.1	LGALS3	6.29	10.69	-21.13	4.76e-09	1.11e-06	lectin, galactoside-binding, soluble, 3	Multiple_Complex
TC0800010138.hg.1	RAB11FIP1	3.47	7.87	-21.14	3.37e-08	3.45e-06	RAB11 family interacting protein 1 (class I)	Multiple_Complex
TC1600010262.hg.1	BRD7	2.76	7.16	-21.14	8.15e-10	4.72e-07	bromodomain containing 7	Multiple_Complex
TC0200011400.hg.1	2025-09-02	3.1	7.5	-21.15	9.87e-08	7.4e-06	septin 2	Multiple_Complex
TC0700012780.hg.1	HIPK2	3.83	8.24	-21.16	1.62e-09	6.35e-07	homeodomain interacting protein kinase 2	Multiple_Complex
TC1000009536.hg.1	IDI1	2.83	7.23	-21.17	6.76e-08	5.66e-06	isopentenyl-diphosphate delta isomerase 1	Multiple_Complex
TC2000010025.hg.1	UBE2V1	4.8	9.2	-21.18	3.95e-08	3.85e-06	ubiquitin conjugating enzyme E2 variant 1	Multiple_Complex
TC0900007947.hg.1	stertuby	3.19	7.6	-21.2	2.03e-07	1.26e-05	Transcript Identified by AceView	Unassigned
TC0700007998.hg.1	EIF4H	4.46	8.86	-21.21	2.86e-09	8.45e-07	eukaryotic translation initiation factor 4H	Multiple_Complex
TC0100015017.hg.1	RPL7	2.67	7.08	-21.21	8.45e-09	1.49e-06	ribosomal protein L7	Multiple_Complex
TC0300009337.hg.1	SMC4	2.68	7.09	-21.21	3.69e-05	0.0006	structural maintenance of chromosomes 4	Multiple_Complex
TC0200010100.hg.1	AGPS	2.26	6.67	-21.22	1.07e-08	1.69e-06	alkylglycerone phosphate synthase	Multiple_Complex
TC1600007990.hg.1	RSPRY1	2.35	6.76	-21.25	2.53e-10	3.15e-07	ring finger and SPRY domain containing 1	Multiple_Complex
TC0400012837.hg.1	LOC645513	3.79	8.2	-21.25	3.32e-08	3.42e-06	uncharacterized LOC645513; Salzman2013 ANNOTATED, ncRNA, OVEXON best transcript NR_037630; Salzman2013 ANNOTATED, ncRNA, OVCODE, OVERLAPTX, OVEXON best transcript NR_037630; Salzman2013 ANNOTATED, INTERNAL, ncRNA, OVERLAPTX, OVEXON best transcript NR_037630; Salzman2013 ANNOTATED, INTERNAL, ncRNA, OVEXON best transcript NR_037630; Transcript Identified by AceView, Entrez Gene ID(s) 645513	Multiple_Complex
TC1900007187.hg.1	snutobu	3.65	8.06	-21.25	2.21e-06	7.54e-05	Transcript Identified by AceView	Unassigned
TC1000009612.hg.1	KLF6	5.32	9.73	-21.3	1.74e-09	6.47e-07	Kruppel-like factor 6	Multiple_Complex
TC0200015512.hg.1	NDUFS1; GCSHP3	2.9	7.31	-21.31	3.7e-08	3.68e-06	NADH dehydrogenase (ubiquinone) Fe-S protein 1, 75kDa (NADH-coenzyme Q reductase); glycine cleavage system protein H (aminomethyl carrier) pseudogene 3	Multiple_Complex
TC1400007223.hg.1	cheyslor	2.51	6.92	-21.31	3.3e-08	3.41e-06	Transcript Identified by AceView	Unassigned
TC0300010310.hg.1	RPL32; SNORA7A	6.11	10.52	-21.31	3.36e-08	3.44e-06	ribosomal protein L32; small nucleolar RNA, H/ACA box 7A	Multiple_Complex
TC0400011637.hg.1	RPS26	5.21	9.62	-21.34	1.89e-08	2.39e-06	Homo sapiens ribosomal protein S26, mRNA (cDNA clone MGC:27148 IMAGE:4807004), complete cds.; Homo sapiens ribosomal protein S26, mRNA (cDNA clone MGC:88201 IMAGE:6388128), complete cds.; Homo sapiens ribosomal protein S26, mRNA (cDNA clone MGC:104291 IMAGE:4287636), complete cds.; Homo sapiens ribosomal protein S26, mRNA (cDNA clone MGC:104292 IMAGE:6726218), complete cds.	Multiple_Complex
TC1200008592.hg.1	SCYL2	3.26	7.68	-21.35	1.35e-09	5.89e-07	SCY1-like, kinase-like 2	Multiple_Complex
TC0300008002.hg.1	CHMP2B	3.38	7.79	-21.35	4.62e-09	1.09e-06	charged multivesicular body protein 2B	Multiple_Complex
TC0200015360.hg.1	AC019330.2	2	6.42	-21.37	0.0005	0.0033		Precursor_microRNA
TC1600007398.hg.1	RP11-231C14.8	3.11	7.53	-21.38	3.91e-06	0.0001		Pseudogene
TC2000008909.hg.1	EIF2S2	3.81	8.23	-21.39	2.25e-08	2.64e-06	eukaryotic translation initiation factor 2, subunit 2 beta, 38kDa	Multiple_Complex
TC0500012182.hg.1	HSPA9	4.38	8.8	-21.39	7.75e-10	4.59e-07	heat shock 70kDa protein 9 (mortalin)	Multiple_Complex
TC2100006682.hg.1	PPIAP22	5.15	9.57	-21.4	2.85e-09	8.45e-07	peptidylprolyl isomerase A (cyclophilin A) pseudogene 22 [Source:HGNC Symbol;Acc:HGNC:17236]	Pseudogene
TC0100015629.hg.1	FMO5	2.59	7.01	-21.41	2.96e-06	9.31e-05	flavin containing monooxygenase 5	Multiple_Complex
TC1100013003.hg.1	TMX2; C11orf31	3.95	8.37	-21.43	1.01e-06	4.2e-05	thioredoxin-related transmembrane protein 2; chromosome 11 open reading frame 31	Multiple_Complex
TC0700012837.hg.1	RP5-894A10.6	2.06	6.48	-21.43	1.87e-06	6.7e-05	novel transcript	NonCoding
TC1200009768.hg.1	LPCAT3	2.64	7.06	-21.43	5.3e-08	4.7e-06	lysophosphatidylcholine acyltransferase 3	Multiple_Complex
TC1700012344.hg.1	GABARAP	4.6	9.03	-21.53	6.81e-08	5.69e-06	GABA(A) receptor-associated protein	Multiple_Complex
TC1700006758.hg.1	MPDU1	4	8.43	-21.55	8.49e-09	1.49e-06	mannose-P-dolichol utilization defect 1	Multiple_Complex
TC1200012643.hg.1	ERBB3	4.62	9.05	-21.56	3.21e-08	3.35e-06	erb-b2 receptor tyrosine kinase 3	Multiple_Complex
TC0200007144.hg.1	LCLAT1	2.3	6.73	-21.58	2.61e-08	2.91e-06	lysocardiolipin acyltransferase 1	Multiple_Complex
TC0900008463.hg.1	HSDL2	2.41	6.84	-21.6	1.12e-08	1.74e-06	hydroxysteroid dehydrogenase like 2	Multiple_Complex
TC1200007959.hg.1	MON2	3.04	7.48	-21.6	3.02e-09	8.67e-07	MON2 homolog, regulator of endosome-to-Golgi trafficking	Multiple_Complex
TC0600009002.hg.1	C6orf203	2.66	7.09	-21.61	4.63e-08	4.28e-06	chromosome 6 open reading frame 203	Multiple_Complex
TCUn_KI270741v100006435.hg.1	AUXG01000518.1	5.64	10.08	-21.66	0.0008	0.0046		Precursor_microRNA
TC1600007752.hg.1		3.15	7.59	-21.67	0.0168	0.0416		NonCoding
TC0700008666.hg.1	PMPCB	3.52	7.96	-21.69	5.61e-09	1.21e-06	peptidase (mitochondrial processing) beta	Multiple_Complex
TC0300007004.hg.1	PDCD6IP	3.18	7.62	-21.72	9.14e-09	1.56e-06	programmed cell death 6 interacting protein	Multiple_Complex
TC1000008005.hg.1	MCU	3.23	7.67	-21.73	1.45e-06	5.52e-05	mitochondrial calcium uniporter	Multiple_Complex
TC0100015899.hg.1	TPM3	6.6	11.04	-21.76	2.01e-08	2.47e-06	tropomyosin 3	Multiple_Complex
TC1900011312.hg.1	ZNF611	3.09	7.53	-21.76	8.33e-10	4.74e-07	zinc finger protein 611	Multiple_Complex
TC0100011272.hg.1	ZBED6; ZC3H11A	3.6	8.04	-21.77	8.98e-08	6.91e-06	zinc finger, BED-type containing 6; zinc finger CCCH-type containing 11A	Multiple_Complex
TC1500009185.hg.1	TMEM87A	2.72	7.17	-21.77	6.95e-10	4.48e-07	transmembrane protein 87A	Multiple_Complex
TC2000009376.hg.1	STAU1	4.52	8.96	-21.83	3.29e-08	3.4e-06	staufen double-stranded RNA binding protein 1	Multiple_Complex
TC1900011780.hg.1	RPL13A; SNORD35A; SNORD34; SNORD33; SNORD32A	6.66	11.11	-21.83	4.21e-09	1.03e-06	ribosomal protein L13a; small nucleolar RNA, C/D box 35A; small nucleolar RNA, C/D box 34; small nucleolar RNA, C/D box 33; small nucleolar RNA, C/D box 32A	Multiple_Complex
TC1300008449.hg.1	CDX2	4.46	8.91	-21.84	3.67e-09	9.5e-07	caudal type homeobox 2	Multiple_Complex
TC0300010643.hg.1	CMTM6	1.73	6.18	-21.85	4.78e-07	2.4e-05	CKLF-like MARVEL transmembrane domain containing 6	Multiple_Complex
TC0400009379.hg.1	SPCS3	3.64	8.09	-21.86	5.27e-09	1.17e-06	signal peptidase complex subunit 3	Multiple_Complex
TC2100008165.hg.1	BRWD1	3.21	7.67	-21.87	7.99e-09	1.46e-06	bromodomain and WD repeat domain containing 1	Multiple_Complex
TC0100015598.hg.1	TXNIP	4.58	9.03	-21.87	3.02e-08	3.22e-06	thioredoxin interacting protein	Multiple_Complex
TC0300010033.hg.1	PAK2	2.69	7.14	-21.89	9.64e-08	7.29e-06	p21 protein (Cdc42/Rac)-activated kinase 2	Multiple_Complex
TSUnmapped00000064.hg.1	CTC-471F3.4	4.65	9.1	-21.9	1.6e-08	2.15e-06		Pseudogene
TC2200008594.hg.1	MYH9	4.26	8.72	-21.9	7.16e-09	1.37e-06	myosin, heavy chain 9, non-muscle	Multiple_Complex
TC0200006536.hg.1	RPS7	5.7	10.15	-21.93	1.26e-08	1.86e-06	ribosomal protein S7	Multiple_Complex
TC0200012854.hg.1	RAB1A	5.43	9.89	-21.94	8.28e-09	1.47e-06	RAB1A, member RAS oncogene family	Multiple_Complex
TC1000011892.hg.1	CCDC186; MIR2110	2.45	6.9	-21.97	1.01e-07	7.52e-06	coiled-coil domain containing 186; microRNA 2110	Multiple_Complex
TC1000012575.hg.1	ATAD1	2.9	7.36	-21.98	3.13e-10	3.61e-07	ATPase family, AAA domain containing 1	Multiple_Complex
TC0100011746.hg.1	CNIH4	2.46	6.92	-21.98	3.93e-10	3.81e-07	cornichon family AMPA receptor auxiliary protein 4	Multiple_Complex
TC0500013429.hg.1	RNF130	2.58	7.05	-22.02	1.46e-09	6.04e-07	ring finger protein 130	Multiple_Complex
TC0900010404.hg.1	ZFAND5	2.96	7.42	-22.02	2.53e-08	2.86e-06	zinc finger, AN1-type domain 5	Multiple_Complex
TC1400007328.hg.1	DAAM1	2.07	6.54	-22.04	4.03e-09	9.96e-07	dishevelled associated activator of morphogenesis 1	Multiple_Complex
TC0800012410.hg.1	WHSC1L1	4.5	8.97	-22.07	7.23e-09	1.38e-06	Wolf-Hirschhorn syndrome candidate 1-like 1	Multiple_Complex
TC0900006708.hg.1	SNAPC3	2.08	6.54	-22.07	3.85e-09	9.78e-07	small nuclear RNA activating complex polypeptide 3	Multiple_Complex
TC0500011062.hg.1	kleyplarby	2.75	7.21	-22.1	0.0007	0.0043	Transcript Identified by AceView	Unassigned
TC0X00009265.hg.1	GS1-184P14.2	6.18	10.65	-22.11	5.86e-09	1.24e-06		Pseudogene
TC2200008514.hg.1	RTCB	3.79	8.25	-22.12	2.69e-09	8.21e-07	RNA 2,3-cyclic phosphate and 5-OH ligase	Multiple_Complex
TC1000007552.hg.1	TCONS_l2_00003977	3.31	7.78	-22.12	4.85e-09	1.12e-06	Jeck2013 ANNOTATED, INTERNAL, ncRNA, OVEXON best transcript TCONS_l2_00003977	Multiple_Complex
TC0200008900.hg.1	TMEM87B	3.11	7.58	-22.14	1.33e-09	5.81e-07	transmembrane protein 87B	Multiple_Complex
TC1400007094.hg.1	KLHDC2	2.58	7.05	-22.17	4.99e-09	1.13e-06	kelch domain containing 2	Multiple_Complex
TC0300013755.hg.1	LOC220729; TCONS_l2_00019727; TCONS_l2_00019716	3.38	7.85	-22.17	2.48e-06	8.24e-05	succinate dehydrogenase complex, subunit A, flavoprotein (Fp) pseudogene; Salzman2013 ALT_ACCEPTOR, ncRNA, OVEXON best transcript NR_003266; Salzman2013 ANNOTATED, INTERNAL, ncRNA, OVEXON best transcript TCONS_l2_00019727; Salzman2013 ANNOTATED, INTERNAL, ncRNA, OVEXON best transcript TCONS_l2_00019716; Transcript Identified by AceView, Entrez Gene ID(s) 220729	Multiple_Complex
TC1500010256.hg.1	BTBD1	2.82	7.3	-22.19	1.3e-08	1.89e-06	BTB (POZ) domain containing 1	Multiple_Complex
TC0100009568.hg.1	MAN1A2	3.2	7.68	-22.19	3.4e-09	9.27e-07	mannosidase, alpha, class 1A, member 2	Multiple_Complex
TC1200011971.hg.1	RPL6	4.49	8.96	-22.21	1.23e-09	5.57e-07	ribosomal protein L6	Multiple_Complex
TC0300007136.hg.1	CTNNB1	4.36	8.83	-22.21	6.43e-09	1.31e-06	catenin (cadherin-associated protein), beta 1	Multiple_Complex
TC0300010540.hg.1	TOP2B; MIR4442	2.7	7.18	-22.22	5.53e-09	1.2e-06	topoisomerase (DNA) II beta; microRNA 4442	Multiple_Complex
TC1000007852.hg.1	HNRNPH3	4.3	8.77	-22.23	1.14e-07	8.19e-06	heterogeneous nuclear ribonucleoprotein H3 (2H9)	Multiple_Complex
TC0X00011308.hg.1	RPL36A	4.59	9.06	-22.26	9.49e-09	1.59e-06	ribosomal protein L36a	Multiple_Complex
TC0600012290.hg.1	RPL39P3	4.91	9.39	-22.28	9.81e-08	7.38e-06	ribosomal protein L39 pseudogene 3	Multiple_Complex
TC0100012475.hg.1	MRPL20	2.89	7.37	-22.28	9.45e-08	7.18e-06	mitochondrial ribosomal protein L20	Multiple_Complex
TC0100018376.hg.1	RP11-34P13.13	1.86	6.33	-22.29	2.49e-09	7.78e-07	novel transcript	NonCoding
TC0800008324.hg.1	MATN2	2.9	7.37	-22.3	7.05e-09	1.36e-06	matrilin 2	Multiple_Complex
TC0200014809.hg.1	GALNT3	3.48	7.96	-22.3	3.87e-08	3.8e-06	polypeptide N-acetylgalactosaminyltransferase 3	Multiple_Complex
TC0700009230.hg.1	AKR1B10	2.99	7.47	-22.31	7.59e-05	0.0009	aldo-keto reductase family 1, member B10 (aldose reductase)	Multiple_Complex
TC2200008604.hg.1	RPS15AP38	2.85	7.33	-22.31	1.49e-06	5.65e-05	ribosomal protein S15a pseudogene 38 [Source:HGNC Symbol;Acc:HGNC:36523]	Pseudogene
TC1400007230.hg.1	AL158801.1	4.46	8.95	-22.34	9.63e-09	1.61e-06	HCG1789329, isoform CRA_a; Uncharacterized protein [Source:UniProtKB/TrEMBL;Acc:A0A0B4J2G9]	Coding
TC0400011402.hg.1	ADH5	1.99	6.47	-22.34	1.04e-08	1.67e-06	alcohol dehydrogenase 5 (class III), chi polypeptide	Multiple_Complex
TC0600013054.hg.1	SERINC1	3.14	7.63	-22.35	4.74e-10	3.9e-07	serine incorporator 1	Multiple_Complex
TC0100013134.hg.1	CAPZB	4.36	8.85	-22.35	1.65e-09	6.45e-07	capping protein (actin filament) muscle Z-line, beta	Multiple_Complex
TC1900007108.hg.1	CALR	5.93	10.41	-22.38	6.63e-10	4.37e-07	calreticulin	Multiple_Complex
TC0200006440.hg.1	ACP1	2.57	7.05	-22.39	1.22e-07	8.64e-06	acid phosphatase 1, soluble	Multiple_Complex
TC0900011160.hg.1	EPB41L4B	4.86	9.34	-22.42	1.67e-09	6.46e-07	erythrocyte membrane protein band 4.1 like 4B	Multiple_Complex
TC1000011948.hg.1	PDZD8	3.21	7.7	-22.46	4.43e-08	4.14e-06	PDZ domain containing 8	Multiple_Complex
TC2000009516.hg.1	BCAS1	4.44	8.93	-22.46	1.23e-05	0.0003	breast carcinoma amplified sequence 1	Multiple_Complex
TC1300008125.hg.1	LAMP1	2.66	7.15	-22.47	1.96e-08	2.43e-06	lysosomal-associated membrane protein 1	Multiple_Complex
TC1500008889.hg.1		2.88	7.37	-22.5	0.0002	0.0016		NonCoding
TC0700013584.hg.1	CYP51A1	3.49	7.98	-22.5	7.78e-09	1.45e-06	cytochrome P450, family 51, subfamily A, polypeptide 1	Multiple_Complex
TC0200012404.hg.1	ZFP36L2	4.93	9.42	-22.52	2.42e-08	2.77e-06	ZFP36 ring finger protein-like 2	Multiple_Complex
TC0900008312.hg.1	SLC44A1	3.2	7.7	-22.53	2.72e-06	8.75e-05	solute carrier family 44 (choline transporter), member 1	Multiple_Complex
TC0800007057.hg.1	DOCK5	3.97	8.47	-22.54	6.07e-07	2.88e-05	dedicator of cytokinesis 5	Multiple_Complex
TC0100013193.hg.1	HP1BP3	2.79	7.28	-22.54	0.0011	0.006	heterochromatin protein 1, binding protein 3	Multiple_Complex
TC0600009611.hg.1	HEBP2	3.09	7.59	-22.55	2.15e-06	7.4e-05	heme binding protein 2	Multiple_Complex
TC0200009806.hg.1	TANK	1.99	6.48	-22.55	2.17e-09	7.25e-07	TRAF family member-associated NFKB activator	Multiple_Complex
TC0500010813.hg.1	MIER3	2.83	7.33	-22.56	1.39e-09	5.92e-07	mesoderm induction early response 1, family member 3	Multiple_Complex
TC1300008735.hg.1	VWA8; MIR5006	2.76	7.26	-22.62	6.82e-09	1.34e-06	von Willebrand factor A domain containing 8; microRNA 5006	Multiple_Complex
TC0600014322.hg.1	SYNCRIP	3.03	7.53	-22.63	9.81e-08	7.38e-06	synaptotagmin binding, cytoplasmic RNA interacting protein	Multiple_Complex
TC1700010551.hg.1	RPL23; SNORA21	5.2	9.7	-22.64	1.07e-09	5.23e-07	ribosomal protein L23; small nucleolar RNA, H/ACA box 21	Multiple_Complex
TC1600011355.hg.1	NPIPA1	3.03	7.53	-22.68	3.43e-09	9.27e-07	nuclear pore complex interacting protein family, member A1	Multiple_Complex
TC1000010509.hg.1	AGAP4	3.07	7.57	-22.68	5.32e-06	0.0001	ArfGAP with GTPase domain, ankyrin repeat and PH domain 4	Multiple_Complex
TC1200007758.hg.1	HNRNPA1	5.94	10.44	-22.69	1.25e-10	2.5e-07	heterogeneous nuclear ribonucleoprotein A1	Multiple_Complex
TC2200007626.hg.1	ATXN10	3.2	7.71	-22.71	3.34e-10	3.62e-07	ataxin 10	Multiple_Complex
TC0600007852.hg.1	C6orf89	2.64	7.15	-22.73	5.29e-08	4.7e-06	chromosome 6 open reading frame 89	Multiple_Complex
TC2000008606.hg.1	RPS15AP1	4.12	8.63	-22.76	6.38e-09	1.3e-06	ribosomal protein S15a pseudogene 1	Multiple_Complex
TC0200010801.hg.1	RQCD1	2.48	6.99	-22.77	1.18e-09	5.54e-07	RCD1 required for cell differentiation1 homolog (S. pombe)	Multiple_Complex
TC0600012550.hg.1	LYRM2	2.16	6.67	-22.81	2.1e-06	7.28e-05	LYR motif containing 2	Multiple_Complex
TC0700010509.hg.1	CYCS	4.13	8.64	-22.82	1.01e-09	5.11e-07	cytochrome c, somatic	Coding
TC0500008641.hg.1	RAD50	3.2	7.72	-22.85	3.09e-08	3.26e-06	RAD50 homolog, double strand break repair protein	Multiple_Complex
TC0100012816.hg.1	CLSTN1	4.26	8.78	-22.87	1.38e-07	9.45e-06	calsyntenin 1	Multiple_Complex
TC1700006556.hg.1	PAFAH1B1	3.71	8.23	-22.89	3.31e-07	1.81e-05	platelet-activating factor acetylhydrolase 1b, regulatory subunit 1 (45kDa)	Multiple_Complex
TC0500013359.hg.1	PPP2CA	3.36	7.88	-22.91	3.76e-10	3.79e-07	protein phosphatase 2, catalytic subunit, alpha isozyme	Multiple_Complex
TC1000008351.hg.1	MINPP1	2.38	6.9	-22.96	2.83e-08	3.09e-06	multiple inositol-polyphosphate phosphatase 1	Multiple_Complex
TC0300009610.hg.1	NDUFB5	4.21	8.74	-23	1.27e-07	8.93e-06	NADH dehydrogenase (ubiquinone) 1 beta subcomplex, 5, 16kDa	Multiple_Complex
TC1_KI270708v1_random00006438.hg.1	AL137861.9	5.48	10	-23	0.0011	0.0059		Precursor_microRNA
TC0700011550.hg.1	POM121C	3.47	7.99	-23.01	1.22e-07	8.64e-06	POM121 transmembrane nucleoporin C	Multiple_Complex
TC1000008431.hg.1	PCGF5	2.28	6.81	-23.03	1.48e-08	2.04e-06	polycomb group ring finger 5	Multiple_Complex
TC1200012636.hg.1	PCBP2; PCBP2-OT1	5.13	9.66	-23.06	6.98e-09	1.35e-06	poly(rC) binding protein 2; PCBP2 overlapping transcript 1	Multiple_Complex
TC2000009512.hg.1		3.1	7.63	-23.09	0.0077	0.0235		NonCoding
TC0500009614.hg.1	PRELID1	4.36	8.89	-23.1	5.61e-08	4.91e-06	PRELI domain containing 1	Multiple_Complex
TC0100009418.hg.1	RAP1A	2.88	7.41	-23.1	2.96e-10	3.5e-07	RAP1A, member of RAS oncogene family	Multiple_Complex
TC0X00011310.hg.1	RPL36A-HNRNPH2	4.15	8.69	-23.16	2.25e-09	7.38e-07	RPL36A-HNRNPH2 readthrough	Coding
TC0500011056.hg.1	LOC647859	3.46	7.99	-23.17	1.13e-09	5.4e-07	occludin pseudogene	Multiple_Complex
TC1200010481.hg.1	TWF1	2.6	7.14	-23.17	1.61e-09	6.35e-07	twinfilin actin binding protein 1	Multiple_Complex
TC0900009274.hg.1	TUBB4B	4.66	9.2	-23.18	1.82e-09	6.54e-07	tubulin, beta 4B class IVb	Multiple_Complex
TC2000008557.hg.1	AL139429.1	2.07	6.61	-23.19	0.006	0.0195		Precursor_microRNA
TC0500013232.hg.1	SMAD5	3.22	7.75	-23.19	7.64e-09	1.43e-06	SMAD family member 5	Multiple_Complex
TC0700013393.hg.1	PMS2P9	4.6	9.14	-23.21	8.17e-07	3.58e-05	PMS1 homolog 2, mismatch repair system component pseudogene 9	Multiple_Complex
TC2000007452.hg.1	HNF4A	2.26	6.79	-23.21	5.6e-10	4.04e-07	hepatocyte nuclear factor 4, alpha	Multiple_Complex
TC1500010884.hg.1	RPL4; SNORD16; SNORD18A; SNORD18B; SNORD18C	4.55	9.09	-23.24	1.24e-08	1.85e-06	ribosomal protein L4; small nucleolar RNA, C/D box 16; small nucleolar RNA, C/D box 18A; small nucleolar RNA, C/D box 18B; small nucleolar RNA, C/D box 18C	Multiple_Complex
TC1500009709.hg.1	CA12	5.25	9.79	-23.25	4.32e-09	1.05e-06	carbonic anhydrase XII	Multiple_Complex
TC0700011835.hg.1	PON2	5.24	9.78	-23.25	1.47e-08	2.04e-06	paraoxonase 2	Multiple_Complex
TCUn_GL000219v100006432.hg.1	AL592183.2	3.31	7.85	-23.26	0.0015	0.0074		Precursor_microRNA
TC0200009447.hg.1	UBXN4	4.04	8.58	-23.28	2.33e-09	7.53e-07	UBX domain protein 4	Multiple_Complex
TC1700008128.hg.1	NPEPPS	1.84	6.38	-23.29	3.09e-07	1.72e-05	aminopeptidase puromycin sensitive	Multiple_Complex
TC0200008930.hg.1	SLC20A1	3.48	8.02	-23.29	7.67e-08	6.17e-06	solute carrier family 20 (phosphate transporter), member 1	Multiple_Complex
TC0400011000.hg.1	soso	2.41	6.96	-23.33	6.9e-07	3.16e-05	Transcript Identified by AceView	Unassigned
TC0900010116.hg.1	FP565210.1	4.1	8.64	-23.33	0.0003	0.0023		Precursor_microRNA
TC0100013305.hg.1	FUCA1	3.77	8.32	-23.35	3.74e-07	1.98e-05	fucosidase, alpha-L- 1, tissue	Coding
TC1100013148.hg.1	PIK3C2A	2.46	7.01	-23.36	2.35e-10	3.1e-07	phosphatidylinositol-4-phosphate 3-kinase, catalytic subunit type 2 alpha	Multiple_Complex
TC0100018237.hg.1	RABGGTB; SNORD45B; SNORD45A; SNORD45C	2.11	6.66	-23.37	1.22e-09	5.56e-07	Rab geranylgeranyltransferase, beta subunit; small nucleolar RNA, C/D box 45B; small nucleolar RNA, C/D box 45A; small nucleolar RNA, C/D box 45C	Multiple_Complex
TC0500007314.hg.1	MRPS30	2.91	7.46	-23.41	7.78e-08	6.25e-06	mitochondrial ribosomal protein S30	Multiple_Complex
TC1900010676.hg.1	FCGBP	5.26	9.81	-23.42	8.6e-05	0.001	Fc fragment of IgG binding protein	Multiple_Complex
TC1800006889.hg.1	RIOK3	4	8.55	-23.46	2.37e-09	7.54e-07	RIO kinase 3	Multiple_Complex
TC0400007572.hg.1	EXOC1	2.59	7.14	-23.46	1.96e-08	2.43e-06	exocyst complex component 1	Multiple_Complex
TC1200011495.hg.1	LUM	3.67	8.23	-23.48	3.81e-07	2e-05	lumican	Multiple_Complex
TC0400010833.hg.1	RPS15AP17	3.55	8.1	-23.5	1.45e-07	9.84e-06	ribosomal protein S15a pseudogene 17 [Source:HGNC Symbol;Acc:HGNC:36888]	Pseudogene
TC0500009422.hg.1	NPM1	3.52	8.07	-23.51	5.69e-10	4.08e-07	nucleophosmin (nucleolar phosphoprotein B23, numatrin)	Multiple_Complex
TC0100014947.hg.1	TMED5	3.26	7.82	-23.54	2.56e-07	1.49e-05	transmembrane p24 trafficking protein 5	Multiple_Complex
TC2000009196.hg.1	SERINC3	3.94	8.5	-23.54	1.33e-08	1.91e-06	serine incorporator 3	Multiple_Complex
TC0500011448.hg.1	ARRDC3	2.57	7.13	-23.57	8.94e-08	6.89e-06	arrestin domain containing 3	Multiple_Complex
TC0200011425.hg.1	GAL3ST2	2.78	7.34	-23.58	4.85e-10	3.92e-07	galactose-3-O-sulfotransferase 2	Coding
TC0100009097.hg.1	ABCD3	3.78	8.34	-23.61	1.53e-06	5.75e-05	ATP binding cassette subfamily D member 3	Multiple_Complex
TC0600007203.hg.1	ACOT13	2.52	7.09	-23.66	3.9e-09	9.79e-07	acyl-CoA thioesterase 13	Multiple_Complex
TC0X00007586.hg.1	RPS26P11	3.97	8.54	-23.67	5.62e-09	1.21e-06	ribosomal protein S26 pseudogene 11	Multiple_Complex
TC0600010948.hg.1	NUP153	2.23	6.79	-23.7	1.78e-09	6.5e-07	nucleoporin 153kDa	Multiple_Complex
TC1100013100.hg.1	ATP5L	4.12	8.69	-23.7	4.12e-08	3.96e-06	ATP synthase, H+ transporting, mitochondrial Fo complex subunit G	Multiple_Complex
TC1200012624.hg.1	TUBA1C	5.62	10.19	-23.72	6.91e-09	1.34e-06	tubulin, alpha 1c	Multiple_Complex
TC0500011260.hg.1	SERINC5	3.69	8.26	-23.73	1.77e-09	6.5e-07	serine incorporator 5	Multiple_Complex
TC1200007408.hg.1	TMEM117	1.32	5.89	-23.73	2.94e-08	3.16e-06	transmembrane protein 117	Multiple_Complex
TC0700006836.hg.1	RPL21	3.82	8.39	-23.73	3.89e-10	3.81e-07	Homo sapiens ribosomal protein L21, mRNA (cDNA clone MGC:2150 IMAGE:3543702), complete cds.; Homo sapiens ribosomal protein L21, mRNA (cDNA clone MGC:4136 IMAGE:2964441), complete cds.; Homo sapiens ribosomal protein L21, mRNA (cDNA clone MGC:71252 IMAGE:6084268), complete cds.; Homo sapiens ribosomal protein L21, mRNA (cDNA clone MGC:88165 IMAGE:4281405), complete cds.; Homo sapiens ribosomal pr…	Multiple_Complex
TC0200015838.hg.1	FARSB	2.96	7.53	-23.75	1.37e-08	1.95e-06	phenylalanyl-tRNA synthetase beta subunit	Multiple_Complex
TC0100018199.hg.1	SRRM1	3.98	8.55	-23.83	1.06e-09	5.23e-07	serine/arginine repetitive matrix 1	Multiple_Complex
TC1600010670.hg.1	AC130462.1	3.93	8.51	-23.84	0.0038	0.0142		Precursor_microRNA
TC0100011419.hg.1	CD46	3.99	8.57	-23.88	2.97e-08	3.17e-06	CD46 molecule, complement regulatory protein	Multiple_Complex
TC1600011378.hg.1	MVP; PAGR1	4.27	8.85	-23.94	4.56e-08	4.23e-06	major vault protein; PAXIP1 associated glutamate-rich protein 1	Multiple_Complex
TC1800008116.hg.1	AFG3L2	3.53	8.11	-23.94	2.71e-09	8.23e-07	AFG3-like AAA ATPase 2	Multiple_Complex
TC0700008747.hg.1	HBP1	3.43	8.01	-23.97	1.89e-08	2.39e-06	HMG-box transcription factor 1	Multiple_Complex
TC0500008863.hg.1	IK; MIR3655	3.36	7.95	-24	1.05e-06	4.32e-05	IK cytokine, down-regulator of HLA II; microRNA 3655	Multiple_Complex
TC1200010182.hg.1	BHLHE41	3.96	8.55	-24.05	1.42e-05	0.0003	basic helix-loop-helix family, member e41	Multiple_Complex
TC1200012628.hg.1	TMBIM6	5.75	10.34	-24.05	5.95e-10	4.18e-07	transmembrane BAX inhibitor motif containing 6	Multiple_Complex
TC0200016710.hg.1	ANKRD36C	2.08	6.67	-24.06	4.35e-09	1.05e-06	ankyrin repeat domain 36C	Multiple_Complex
TC0100007449.hg.1	SH3BGRL3	5.29	9.88	-24.12	3.03e-09	8.67e-07	SH3 domain binding glutamate-rich protein like 3	Multiple_Complex
TC0100011648.hg.1	IARS2	3.18	7.77	-24.15	1.87e-07	1.19e-05	isoleucyl-tRNA synthetase 2, mitochondrial	Multiple_Complex
TC1700012446.hg.1	CCDC47	4.68	9.27	-24.16	8.31e-10	4.74e-07	coiled-coil domain containing 47	Multiple_Complex
TC0200013578.hg.1	TMEM131	3.8	8.39	-24.16	8.43e-09	1.48e-06	transmembrane protein 131	Multiple_Complex
TC2200008859.hg.1	NDUFA6	4.27	8.87	-24.17	4.63e-10	3.88e-07	NADH dehydrogenase (ubiquinone) 1 alpha subcomplex, 6, 14kDa	Multiple_Complex
TC1100010092.hg.1	EIF4G2; SNORD97	3.09	7.68	-24.18	2.51e-06	8.32e-05	eukaryotic translation initiation factor 4 gamma, 2; small nucleolar RNA, C/D box 97	Multiple_Complex
TC0500007792.hg.1	HEXB	4.44	9.04	-24.2	7.94e-10	4.65e-07	hexosaminidase B (beta polypeptide)	Multiple_Complex
TC0500012965.hg.1	LMAN2	4	8.6	-24.22	4.14e-08	3.97e-06	lectin, mannose-binding 2	Multiple_Complex
TC0800011206.hg.1	RPL30	5.39	9.99	-24.24	1.72e-09	6.47e-07	ribosomal protein L30	Multiple_Complex
TC0300011182.hg.1	GLT8D1	2.72	7.32	-24.25	1.36e-07	9.32e-06	glycosyltransferase 8 domain containing 1	Multiple_Complex
TC1600007961.hg.1	MT1JP	5.56	10.16	-24.26	2.96e-07	1.67e-05	metallothionein 1J, pseudogene	Multiple_Complex
TC17_GL000205v2_random00006433.hg.1	AC011841.3	3.54	8.14	-24.26	0.0006	0.0039		Precursor_microRNA
TC0200013515.hg.1	STARD7	3.32	7.93	-24.27	1.25e-05	0.0003	StAR-related lipid transfer domain containing 7	Multiple_Complex
TC0200013943.hg.1	SLC35F5	2.19	6.8	-24.28	1.98e-09	6.86e-07	solute carrier family 35, member F5	Multiple_Complex
TC1400010444.hg.1	IGHA1	7.17	11.77	-24.32	3.47e-07	1.86e-05	immunoglobulin heavy constant alpha 1	Coding
TC1700007370.hg.1	RPS7P1	5.07	9.68	-24.34	1.94e-09	6.82e-07	ribosomal protein S7 pseudogene 1	Pseudogene
TC0800008392.hg.1	RPS26P6	5.27	9.88	-24.34	1.17e-06	4.69e-05	ribosomal protein S26 pseudogene 6 [Source:HGNC Symbol;Acc:HGNC:31090]	Pseudogene
TC1300008633.hg.1	SUPT20H	2.78	7.39	-24.36	1.12e-08	1.73e-06	SPT20 homolog, SAGA complex component	Multiple_Complex
TC0700011670.hg.1	AC092022.1	1.79	6.39	-24.37	0.01	0.0283		Precursor_microRNA
TC1700012078.hg.1	ALYREF	3.06	7.67	-24.4	9.42e-10	5e-07	Aly/REF export factor	Multiple_Complex
TC1200010779.hg.1	KRT8	6.82	11.43	-24.41	1.46e-09	6.04e-07	keratin 8, type II	Multiple_Complex
TC0X00010335.hg.1	NOX1	2.28	6.89	-24.44	2.18e-09	7.25e-07	NADPH oxidase 1	Coding
TC0500011655.hg.1	FBXL17	1.73	6.34	-24.44	5.45e-09	1.19e-06	F-box and leucine-rich repeat protein 17	Multiple_Complex
TC0X00008829.hg.1	RPL10; SNORA70	5.99	10.6	-24.44	2.42e-08	2.77e-06	ribosomal protein L10; small nucleolar RNA, H/ACA box 70	Multiple_Complex
TC0200016682.hg.1	PPP3R1	2.3	6.91	-24.45	1.03e-09	5.16e-07	protein phosphatase 3, regulatory subunit B, alpha	Coding
TC1600010740.hg.1	PDXDC2P	3.39	8.01	-24.46	2.05e-10	3e-07	pyridoxal-dependent decarboxylase domain containing 2, pseudogene	Multiple_Complex
TC0200009920.hg.1	SSB	2.75	7.37	-24.48	9.44e-07	3.99e-05	Sjogren syndrome antigen B (autoantigen La)	Multiple_Complex
TC0300006846.hg.1	RPL15	5.15	9.77	-24.5	2.39e-08	2.74e-06	ribosomal protein L15	Multiple_Complex
TC1100011374.hg.1	KMT5B	2.7	7.31	-24.51	1.01e-08	1.65e-06	lysine (K)-specific methyltransferase 5B	Multiple_Complex
TC1300009979.hg.1	UCHL3	2.04	6.65	-24.51	7.36e-08	6e-06	ubiquitin C-terminal hydrolase L3	Multiple_Complex
TC1000011988.hg.1	EIF3A	4.08	8.7	-24.53	1.43e-10	2.5e-07	eukaryotic translation initiation factor 3, subunit A	Multiple_Complex
TC0Y00006715.hg.1	darby	2.03	6.64	-24.53	4.79e-08	4.4e-06	Transcript Identified by AceView	NonCoding
TC1500010292.hg.1	SEC11A	4.03	8.65	-24.54	1e-07	7.5e-06	SEC11 homolog A, signal peptidase complex subunit	Multiple_Complex
TC0500010788.hg.1	IL6ST	2.56	7.17	-24.54	8.18e-09	1.46e-06	interleukin 6 signal transducer	Multiple_Complex
TC0300008824.hg.1	ATP2C1	3.28	7.9	-24.57	1.52e-07	1.01e-05	ATPase, Ca++ transporting, type 2C, member 1	Multiple_Complex
TC0900009346.hg.1	CBWD1	2.99	7.61	-24.57	3.2e-09	8.9e-07	COBW domain containing 1	Multiple_Complex
TC0800012446.hg.1	YWHAZ	5.81	10.42	-24.58	3.45e-09	9.27e-07	tyrosine 3-monooxygenase/tryptophan 5-monooxygenase activation protein, zeta	Multiple_Complex
TC1500009079.hg.1	SRP14	5.35	9.97	-24.64	1.72e-09	6.47e-07	signal recognition particle 14kDa	Multiple_Complex
TC1700007478.hg.1	NF1	2.23	6.85	-24.64	1.15e-08	1.76e-06	neurofibromin 1	Multiple_Complex
TC0500007699.hg.1	SMN1	2.24	6.87	-24.66	6.51e-09	1.31e-06	survival of motor neuron 1, telomeric	Multiple_Complex
TC1200010559.hg.1	VDR	4.51	9.13	-24.66	5.3e-10	4.04e-07	vitamin D (1,25- dihydroxyvitamin D3) receptor	Multiple_Complex
TC0600013165.hg.1	EPB41L2	2.85	7.47	-24.66	1.14e-08	1.75e-06	erythrocyte membrane protein band 4.1-like 2	Multiple_Complex
TC1200011099.hg.1	GNS	3.63	8.25	-24.69	1.17e-08	1.77e-06	glucosamine (N-acetyl)-6-sulfatase	Multiple_Complex
TC0600007605.hg.1	LY6G5B; CSNK2B	3.86	8.48	-24.71	7.94e-09	1.45e-06	lymphocyte antigen 6 complex, locus G5B; casein kinase 2, beta polypeptide	Multiple_Complex
TC0200007785.hg.1	UGP2	2.7	7.33	-24.71	5.79e-10	4.13e-07	UDP-glucose pyrophosphorylase 2	Multiple_Complex
TC1900006532.hg.1	RPS15	5.34	9.97	-24.72	5.94e-09	1.25e-06	ribosomal protein S15	Multiple_Complex
TC0200011745.hg.1	ROCK2	2.03	6.66	-24.73	3.98e-09	9.89e-07	Rho-associated, coiled-coil containing protein kinase 2	Multiple_Complex
TC0500007772.hg.1	BTF3	4.94	9.57	-24.73	3.6e-08	3.6e-06	basic transcription factor 3	Multiple_Complex
TC2200009262.hg.1	EIF3L	2.55	7.18	-24.73	1.17e-08	1.78e-06	eukaryotic translation initiation factor 3, subunit L	Multiple_Complex
TC0700013591.hg.1	ATP5J2	4.67	9.3	-24.76	1.84e-09	6.58e-07	ATP synthase, H+ transporting, mitochondrial Fo complex subunit F2	Multiple_Complex
TC0500013321.hg.1	GTF2H2	2.7	7.33	-24.78	7.83e-08	6.27e-06	general transcription factor IIH subunit 2	Multiple_Complex
TC0100014806.hg.1	2025-09-15	3.78	8.41	-24.78	1.73e-09	6.47e-07	15 kDa selenoprotein; Salzman2013 ANNOTATED, CDS, coding, INTERNAL, OVCODE, OVEXON best transcript NM_004261; Transcript Identified by AceView, Entrez Gene ID(s) 9403, RefSeq ID(s) NM_203341; Transcript Identified by AceView, Entrez Gene ID(s) 9403, RefSeq ID(s) NM_004261; 15 kDa selenoprotein [Source:EntrezGene;Acc:9403]	Multiple_Complex
TC1000012056.hg.1	ATE1	1.68	6.31	-24.79	4.87e-07	2.43e-05	arginyltransferase 1	Multiple_Complex
TC0400012452.hg.1	FBXO8	1.81	6.45	-24.81	7.35e-10	4.55e-07	F-box protein 8	Coding
TC0800011561.hg.1	EIF3H	4.54	9.17	-24.82	2.33e-08	2.71e-06	eukaryotic translation initiation factor 3, subunit H	Multiple_Complex
TC1100006771.hg.1	EIF3F	2.82	7.45	-24.84	4.25e-10	3.82e-07	eukaryotic translation initiation factor 3, subunit F	Multiple_Complex
TC0800012206.hg.1	DGAT1; MIR6848	5.22	9.85	-24.84	3.13e-09	8.8e-07	diacylglycerol O-acyltransferase 1; microRNA 6848	Multiple_Complex
TC0200016584.hg.1	HSPE1	2.93	7.57	-24.88	3.58e-10	3.74e-07	heat shock 10kDa protein 1	Multiple_Complex
TC0100008025.hg.1	YBX1	5.38	10.02	-24.91	7.31e-10	4.55e-07	Y box binding protein 1	Multiple_Complex
TC0X00009218.hg.1	RPS6KA3	1.63	6.27	-24.93	4.85e-09	1.12e-06	ribosomal protein S6 kinase, 90kDa, polypeptide 3	Multiple_Complex
TC0800007766.hg.1	RAB2A	4.04	8.69	-24.99	7.78e-10	4.59e-07	RAB2A, member RAS oncogene family	Multiple_Complex
TC0200010788.hg.1	ARPC2	3.36	8.01	-24.99	2.24e-09	7.37e-07	actin related protein 2/3 complex subunit 2	Multiple_Complex
TC0100007401.hg.1	RP3-469D22.1	2.81	7.45	-24.99	1.12e-08	1.73e-06		Multiple_Complex
TC0800008916.hg.1	EFR3A	2.3	6.94	-25.04	1.6e-08	2.15e-06	EFR3 homolog A	Multiple_Complex
TC1900008020.hg.1	ACTN4	5.66	10.31	-25.07	2.42e-09	7.66e-07	actinin, alpha 4	Multiple_Complex
TC0500013361.hg.1	SAR1B	2.72	7.37	-25.08	1e-09	5.11e-07	secretion associated, Ras related GTPase 1B	Multiple_Complex
TC1400007235.hg.1	kluslor	2.48	7.13	-25.08	1.11e-06	4.52e-05	Transcript Identified by AceView	Coding
TC2100008545.hg.1	NRIP1	2.92	7.57	-25.11	9.22e-09	1.57e-06	nuclear receptor interacting protein 1	Multiple_Complex
TC2200006713.hg.1	UBE2L3	3.68	8.33	-25.13	5.21e-10	4.04e-07	ubiquitin conjugating enzyme E2L 3	Multiple_Complex
TC2000009882.hg.1	PTPRA; VPS16	3.77	8.43	-25.18	1.31e-07	9.11e-06	protein tyrosine phosphatase, receptor type, A; vacuolar protein sorting 16 homolog (S. cerevisiae)	Multiple_Complex
TC0500010166.hg.1	EEF1A1P13	6.27	10.93	-25.18	6.2e-08	5.32e-06	eukaryotic translation elongation factor 1 alpha 1 pseudogene 13 [Source:HGNC Symbol;Acc:HGNC:3196]	Pseudogene
TC1500010787.hg.1	LINC01578	2.37	7.03	-25.23	6.69e-10	4.39e-07	long intergenic non-protein coding RNA 1578	NonCoding
TC1100010051.hg.1	TMEM9B	3.01	7.67	-25.29	2.35e-09	7.54e-07	TMEM9 domain family, member B	Multiple_Complex
TC1700009539.hg.1	PFN1	5.78	10.44	-25.29	3.42e-10	3.63e-07	profilin 1	Multiple_Complex
TC0400012458.hg.1	HPGD	3.8	8.46	-25.33	4.18e-06	0.0001	hydroxyprostaglandin dehydrogenase 15-(NAD)	Multiple_Complex
TC0X00007026.hg.1	USP9X	3.39	8.06	-25.37	1.31e-09	5.78e-07	ubiquitin specific peptidase 9, X-linked	Multiple_Complex
TC0100008607.hg.1	RAVER2	3.4	8.07	-25.4	2.44e-09	7.69e-07	ribonucleoprotein, PTB-binding 2	Multiple_Complex
TC2200007318.hg.1	H1F0	3.28	7.95	-25.43	1.13e-07	8.16e-06	H1 histone family, member 0	Multiple_Complex
TC0200010264.hg.1	MFSD6	4.33	9	-25.43	2.25e-08	2.64e-06	major facilitator superfamily domain containing 6	Multiple_Complex
TC1500009702.hg.1	RPS27L	3.1	7.77	-25.45	1.58e-08	2.13e-06	ribosomal protein S27-like	Multiple_Complex
TC0400012378.hg.1	SH3RF1	3.02	7.69	-25.45	4.61e-09	1.08e-06	SH3 domain containing ring finger 1	Multiple_Complex
TC1600009427.hg.1	LOC729978; RP11-166B2.1	2.28	6.95	-25.47	1.4e-09	5.95e-07	Transcript Identified by AceView, Entrez Gene ID(s) 729978; Putative NPIP-like protein LOC729978 [Source:UniProtKB/Swiss-Prot;Acc:A6NJ64]	Multiple_Complex
TC1600007966.hg.1	MT1H	3.99	8.66	-25.49	1.3e-08	1.89e-06	metallothionein 1H	Multiple_Complex
TC0X00010675.hg.1	CUL4B	2.53	7.21	-25.49	9.33e-10	5e-07	cullin 4B	Multiple_Complex
TC0300008999.hg.1	ZBTB38	2.79	7.46	-25.53	2.47e-09	7.73e-07	zinc finger and BTB domain containing 38	Multiple_Complex
TC0100016147.hg.1	ITLN1	4.99	9.66	-25.55	8.17e-10	4.72e-07	intelectin 1 (galactofuranose binding)	Multiple_Complex
TC0500008830.hg.1	UBE2D2	3.21	7.89	-25.56	4.48e-10	3.82e-07	ubiquitin conjugating enzyme E2D 2	Multiple_Complex
TC0800008860.hg.1	FKSG59	5.71	10.39	-25.59	0.0015	0.0071		Coding
TC0800011595.hg.1	EXT1; hunera	2.46	7.14	-25.6	1.84e-09	6.58e-07	Jeck2013 ALT_ACCEPTOR, ALT_DONOR, coding, INTERNAL, intronic best transcript NM_000127; Transcript Identified by AceView	NonCoding
TC0500007549.hg.1	ZSWIM6	2.84	7.52	-25.65	9.22e-10	5e-07	zinc finger, SWIM-type containing 6	Multiple_Complex
TC2000007509.hg.1	CTSA	4.38	9.06	-25.65	2.16e-08	2.58e-06	cathepsin A	Multiple_Complex
TC0200007805.hg.1	AFTPH	3.85	8.54	-25.65	3.14e-07	1.74e-05	aftiphilin	Multiple_Complex
TC0100014065.hg.1	EFCAB14	2.27	6.95	-25.65	3.5e-10	3.68e-07	EF-hand calcium binding domain 14	Multiple_Complex
TC0600012542.hg.1	UBE2J1	3.73	8.41	-25.66	1.34e-08	1.93e-06	ubiquitin-conjugating enzyme E2, J1	Multiple_Complex
TC1200009726.hg.1	swawchu	2.65	7.33	-25.69	7.55e-06	0.0002	Transcript Identified by AceView	Coding
TC1600010421.hg.1	MT1G	6.02	10.7	-25.69	3.59e-09	9.39e-07	metallothionein 1G	Coding
TC1900011742.hg.1	CEACAM6	5.42	10.1	-25.73	5.3e-06	0.0001	carcinoembryonic antigen-related cell adhesion molecule 6 (non-specific cross reacting antigen)	Coding
TC2000008985.hg.1	RBM39	3.38	8.06	-25.76	0.0006	0.0037	RNA binding motif protein 39	Multiple_Complex
TC1400007170.hg.1	PSMC6	2.16	6.85	-25.76	4.04e-10	3.81e-07	proteasome 26S subunit, ATPase 6	Multiple_Complex
TC1200010931.hg.1	PTGES3	2.85	7.53	-25.77	6.46e-09	1.31e-06	prostaglandin E synthase 3 (cytosolic)	Multiple_Complex
TC0700011626.hg.1	SEMA3C	2.66	7.34	-25.8	2.48e-08	2.82e-06	sema domain, immunoglobulin domain (Ig), short basic domain, secreted, (semaphorin) 3C	Multiple_Complex
TC0100008536.hg.1	INADL	2.61	7.3	-25.81	1.26e-07	8.83e-06	InaD-like (Drosophila)	Multiple_Complex
TC0700010728.hg.1	HERPUD2	3.18	7.87	-25.82	6.29e-10	4.27e-07	HERPUD family member 2	Multiple_Complex
TC0900011200.hg.1	KIAA0368	1.74	6.43	-25.84	1.12e-08	1.73e-06	KIAA0368	Multiple_Complex
TC0700006735.hg.1	SCIN	2.49	7.18	-25.85	4.34e-06	0.0001	scinderin	Multiple_Complex
TC2200009219.hg.1	IGLL5; MIR5571; IGLC1; IGLC2; IGLV2-5; IGLV3-1; IGLJ1	5.68	10.37	-25.86	2.92e-06	9.23e-05	immunoglobulin lambda-like polypeptide 5; microRNA 5571; immunoglobulin lambda constant 1 (Mcg marker); immunoglobulin lambda constant 2 (Kern-Oz- marker); immunoglobulin lambda variable 2-5 (pseudogene); immunoglobulin lambda variable 3-1; immunoglobulin lambda joining 1	Multiple_Complex
TC2000009292.hg.1	ZMYND8	3.3	8	-25.9	6.51e-09	1.31e-06	zinc finger, MYND-type containing 8	Multiple_Complex
TC2200009204.hg.1	PPIL2	2.73	7.42	-25.92	1.32e-09	5.81e-07	peptidylprolyl isomerase (cyclophilin)-like 2	Multiple_Complex
TC0300012089.hg.1	BZW1P2	3.89	8.58	-25.97	8.77e-10	4.87e-07	basic leucine zipper and W2 domains 1 pseudogene 2 [Source:HGNC Symbol;Acc:HGNC:33954]	Pseudogene
TC1000011012.hg.1	ECD	2.92	7.62	-25.99	1.96e-09	6.86e-07	ecdysoneless homolog (Drosophila)	Multiple_Complex
TC0100014408.hg.1	DOCK7	2.45	7.15	-26.03	1.09e-09	5.29e-07	dedicator of cytokinesis 7	Multiple_Complex
TC0100011777.hg.1	H3F3A; H3F3AP4	4.83	9.53	-26.05	3.63e-10	3.75e-07	H3 histone, family 3A; H3 histone, family 3A, pseudogene 4	Multiple_Complex
TC0400007447.hg.1	SLAIN2	4.18	8.88	-26.07	1.73e-09	6.47e-07	SLAIN motif family member 2	Multiple_Complex
TC0700006784.hg.1	AC073333.1	6.4	11.11	-26.11	0.0014	0.0071	Uncharacterized protein [Source:UniProtKB/TrEMBL;Acc:A0A096LNJ6]	Coding
TC0200008996.hg.1	ACTR3	4.12	8.83	-26.11	8.56e-09	1.5e-06	ARP3 actin-related protein 3 homolog (yeast)	Multiple_Complex
TC0400011823.hg.1	PGRMC2	3.38	8.09	-26.13	3.33e-08	3.42e-06	progesterone receptor membrane component 2	Multiple_Complex
TC0300009459.hg.1	GPR160	3.39	8.1	-26.14	7.51e-07	3.36e-05	G protein-coupled receptor 160	Multiple_Complex
TC0100006723.hg.1	VAMP3	2.15	6.85	-26.15	3.05e-07	1.71e-05	vesicle associated membrane protein 3	Multiple_Complex
TC1400010339.hg.1	C14orf2	3.97	8.68	-26.16	1.82e-09	6.54e-07	chromosome 14 open reading frame 2	Multiple_Complex
TC2000007623.hg.1		3.3	8.01	-26.21	0.0033	0.0127		NonCoding
TC0700006980.hg.1	CBX3	3.63	8.34	-26.22	3.68e-09	9.51e-07	chromobox homolog 3	Multiple_Complex
TC0100012661.hg.1	AL356693.1	2.99	7.71	-26.23	0.0103	0.0291		Precursor_microRNA
TC0400011146.hg.1	stubabo	1.59	6.3	-26.23	7.58e-09	1.43e-06	Transcript Identified by AceView	Unassigned
TC0800006760.hg.1	FDFT1	3.08	7.8	-26.23	6.23e-09	1.28e-06	farnesyl-diphosphate farnesyltransferase 1	Multiple_Complex
TC0100014752.hg.1	GNG5	3.65	8.36	-26.24	1.03e-05	0.0002	guanine nucleotide binding protein (G protein), gamma 5	Multiple_Complex
TC1600007065.hg.1	RPL7P47	2.33	7.04	-26.25	3.43e-09	9.27e-07	Transcript Identified by AceView, Entrez Gene ID(s) 146110	Unassigned
TC1000012164.hg.1	DHX32	3.17	7.89	-26.28	5.45e-09	1.19e-06	DEAH (Asp-Glu-Ala-His) box polypeptide 32	Multiple_Complex
TC0100008996.hg.1	ZNF326	2.1	6.82	-26.29	1.28e-08	1.88e-06	zinc finger protein 326	Multiple_Complex
TC1500009358.hg.1	SECISBP2L	2.28	6.99	-26.29	1.39e-10	2.5e-07	SECIS binding protein 2-like	Multiple_Complex
TC0300010076.hg.1	RPL35A	4.91	9.63	-26.31	3.2e-08	3.34e-06	ribosomal protein L35a	Multiple_Complex
TC1000010555.hg.1	AGAP9; BMS1P6	2.41	7.13	-26.33	2.97e-09	8.65e-07	ArfGAP with GTPase domain, ankyrin repeat and PH domain 9; BMS1 ribosome biogenesis factor pseudogene 6	Multiple_Complex
TC0400012818.hg.1	CCNG2	3.28	7.99	-26.33	3.97e-09	9.86e-07	cyclin G2	Multiple_Complex
TC1300008497.hg.1	UBL3	2.47	7.19	-26.38	2.69e-09	8.21e-07	ubiquitin-like 3	Multiple_Complex
TC0100009064.hg.1	FNBP1L	2.55	7.27	-26.39	1.54e-08	2.1e-06	formin binding protein 1-like	Multiple_Complex
TC2200009194.hg.1	MED15	1.51	6.23	-26.39	6.9e-08	5.73e-06	mediator complex subunit 15	Multiple_Complex
TC0400007476.hg.1	AC118282.1	4.1	8.82	-26.4	0.0012	0.0062		Precursor_microRNA
TC0600013719.hg.1	DYNLT1	2.51	7.24	-26.49	1.67e-08	2.2e-06	dynein, light chain, Tctex-type 1	Multiple_Complex
TC1_KI270708v1_random00006432.hg.1	AL137861.5	3.04	7.77	-26.49	0.0005	0.0032		Precursor_microRNA
TC1500007072.hg.1	PDIA3	4.11	8.84	-26.52	2e-08	2.46e-06	protein disulfide isomerase family A member 3	Multiple_Complex
TC1200009131.hg.1	DYNLL1	4.27	9	-26.52	2.19e-09	7.25e-07	dynein, light chain, LC8-type 1	Multiple_Complex
TC1500010237.hg.1	RPL9	3.44	8.17	-26.54	9.2e-10	5e-07	ribosomal protein L9	Multiple_Complex
TC2200008703.hg.1	DDX17	4.78	9.51	-26.55	6.92e-09	1.34e-06	DEAD (Asp-Glu-Ala-Asp) box helicase 17	Multiple_Complex
TC1700007017.hg.1	SNORD49A; SNORD65; LRRC75A-AS1	3.91	8.65	-26.63	6.93e-10	4.48e-07	small nucleolar RNA, C/D box 49A; small nucleolar RNA, C/D box 65; LRRC75A antisense RNA 1	Multiple_Complex
TC0100009198.hg.1	RP4-714D9.5	1.64	6.38	-26.65	1.35e-07	9.3e-06	novel transcript sense overlapping SLC35A3 & HIAT1	NonCoding
TC0200016703.hg.1	CHMP3	4.67	9.41	-26.65	3.16e-08	3.31e-06	charged multivesicular body protein 3	Multiple_Complex
TC1600007962.hg.1	MT1A	6.1	10.83	-26.66	1.9e-08	2.4e-06	metallothionein 1A	Coding
TC1400009190.hg.1	GNPNAT1	2.52	7.26	-26.68	1.82e-08	2.34e-06	glucosamine-phosphate N-acetyltransferase 1	Multiple_Complex
TC1000008495.hg.1	PLCE1	3.14	7.88	-26.7	3.69e-07	1.96e-05	phospholipase C, epsilon 1	Multiple_Complex
TC1400008665.hg.1	DAD1	3.48	8.22	-26.73	3e-09	8.67e-07	defender against cell death 1	Multiple_Complex
TC1100013206.hg.1	STARD10	4.61	9.35	-26.79	1.48e-09	6.04e-07	StAR-related lipid transfer domain containing 10	Multiple_Complex
TC1000012561.hg.1	JMJD1C	2.2	6.95	-26.8	4.93e-08	4.49e-06	jumonji domain containing 1C	Multiple_Complex
TC0100016676.hg.1	EDEM3	3.42	8.17	-26.81	1.18e-09	5.54e-07	ER degradation enhancer, mannosidase alpha-like 3	Multiple_Complex
TC0600014068.hg.1	TMEM14C	2.67	7.41	-26.81	6.98e-06	0.0002	transmembrane protein 14C	Multiple_Complex
TC1000009863.hg.1	FAM107B	1.41	6.15	-26.84	5.15e-06	0.0001	family with sequence similarity 107, member B	Multiple_Complex
TC1200007615.hg.1	DIP2B	4.12	8.86	-26.85	1.39e-08	1.97e-06	disco-interacting protein 2 homolog B	Multiple_Complex
TC0600013873.hg.1	GNG5P1	2.76	7.51	-26.9	3.23e-09	8.92e-07	Transcript Identified by AceView, Entrez Gene ID(s) 2789	Unassigned
TC0300006622.hg.1	PPARG	2.73	7.48	-26.95	3.6e-07	1.91e-05	peroxisome proliferator-activated receptor gamma	Multiple_Complex
TC1200010341.hg.1	PKP2	5.18	9.93	-26.98	5.33e-07	2.6e-05	plakophilin 2	Multiple_Complex
TC1600007982.hg.1	HERPUD1	3.27	8.03	-26.98	1.37e-06	5.28e-05	homocysteine-inducible, endoplasmic reticulum stress-inducible, ubiquitin-like domain member 1	Multiple_Complex
TC1500010924.hg.1	AP3S2; MIR5009	2.54	7.29	-27.01	3.92e-09	9.79e-07	adaptor-related protein complex 3, sigma 2 subunit; microRNA 5009	Multiple_Complex
TC1600009959.hg.1	SMG1P5	2.5	7.25	-27.03	2.15e-10	3.05e-07	SMG1 pseudogene 5	Multiple_Complex
TC0200010728.hg.1	XRCC5	2.46	7.22	-27.04	1.34e-10	2.5e-07	X-ray repair complementing defective repair in Chinese hamster cells 5 (double-strand-break rejoining)	Multiple_Complex
TC0600012477.hg.1	SNORD50A; SNHG5; SNORD50B	3.81	8.57	-27.04	1.14e-07	8.18e-06	small nucleolar RNA, C/D box 50A; small nucleolar RNA host gene 5; small nucleolar RNA, C/D box 50B	Multiple_Complex
TC0400010674.hg.1	AC119751.1	2.76	7.52	-27.12	0.0016	0.0076		Precursor_microRNA
TC0400010675.hg.1	AC119751.3	2.76	7.52	-27.12	0.0016	0.0076		Precursor_microRNA
TC1100013012.hg.1	STX3	3.45	8.21	-27.15	1.09e-08	1.72e-06	syntaxin 3	Multiple_Complex
TC2100007996.hg.1	TMEM50B	1.93	6.69	-27.16	1.87e-08	2.37e-06	transmembrane protein 50B	Multiple_Complex
TC1300009954.hg.1	DNAJC15	3.77	8.53	-27.16	1.88e-08	2.38e-06	DnaJ (Hsp40) homolog, subfamily C, member 15	Multiple_Complex
TC0500008008.hg.1	COX7C; MIR3607	3.51	8.27	-27.18	2.82e-09	8.42e-07	cytochrome c oxidase subunit VIIc; microRNA 3607	Multiple_Complex
TC0100009137.hg.1	EEF1A1P11	5.2	9.96	-27.19	1.18e-08	1.78e-06	eukaryotic translation elongation factor 1 alpha 1 pseudogene 11 [Source:HGNC Symbol;Acc:HGNC:3206]	Pseudogene
TC1500007529.hg.1	USP3	3.23	8	-27.2	1.74e-09	6.47e-07	ubiquitin specific peptidase 3	Multiple_Complex
TC1300006683.hg.1	GTF3A	2.48	7.25	-27.22	7.65e-10	4.59e-07	general transcription factor IIIA	Multiple_Complex
TC1000010727.hg.1	ANK3	2.1	6.87	-27.24	5e-07	2.48e-05	ankyrin 3, node of Ranvier (ankyrin G)	Multiple_Complex
TC0800007440.hg.1	VDAC3	3.04	7.81	-27.26	1.84e-07	1.17e-05	voltage-dependent anion channel 3	Multiple_Complex
TC2000007620.hg.1	ARFGEF2	3.48	8.25	-27.26	1.88e-10	2.96e-07	ADP-ribosylation factor guanine nucleotide-exchange factor 2 (brefeldin A-inhibited)	Multiple_Complex
TC1500009636.hg.1	ANXA2	5.62	10.39	-27.3	2.68e-06	8.67e-05	annexin A2	Multiple_Complex
TC14_GL000194v1_random00006434.hg.1	AC145212.1	3.87	8.65	-27.35	0.0004	0.0027		Precursor_microRNA
TC0600009127.hg.1	AMD1	2.75	7.52	-27.37	1.98e-10	3e-07	adenosylmethionine decarboxylase 1	Multiple_Complex
TC0300011313.hg.1	FAM3D	4.56	9.34	-27.47	1.27e-06	4.98e-05	family with sequence similarity 3, member D	Coding
TC0400010284.hg.1	jorko	3.09	7.87	-27.48	2.68e-06	8.67e-05	Transcript Identified by AceView	Coding
TC0500011185.hg.1	AC113404.1	4.09	8.87	-27.52	1.79e-08	2.31e-06	Ras-related protein Rap-1b-like protein [Source:UniProtKB/Swiss-Prot;Acc:A6NIZ1]	Coding
TC1000011585.hg.1	GOT1	3.32	8.11	-27.53	1.2e-10	2.5e-07	glutamic-oxaloacetic transaminase 1, soluble	Multiple_Complex
TC1000006617.hg.1	NET1	4.71	9.5	-27.58	1.81e-08	2.34e-06	neuroepithelial cell transforming 1	Multiple_Complex
TC0100007326.hg.1	RPL11	5.48	10.27	-27.6	6.07e-09	1.27e-06	ribosomal protein L11	Multiple_Complex
TC0800010034.hg.1	GSR	3.68	8.47	-27.61	2.53e-08	2.86e-06	glutathione reductase	Multiple_Complex
TC1500010910.hg.1	RPS17	5.38	10.17	-27.62	3.67e-10	3.75e-07	ribosomal protein S17	Multiple_Complex
TC0100016694.hg.1	IVNS1ABP	2.69	7.47	-27.63	2.36e-09	7.54e-07	influenza virus NS1A binding protein	Multiple_Complex
TC1000008904.hg.1	PDCD4; MIR4680	4.44	9.23	-27.65	7.57e-08	6.12e-06	programmed cell death 4 (neoplastic transformation inhibitor); microRNA 4680	Multiple_Complex
TC1100013161.hg.1	CD59	3.46	8.24	-27.65	1.43e-07	9.67e-06	CD59 molecule, complement regulatory protein	Multiple_Complex
TC1700008098.hg.1	NSFP1	2.98	7.77	-27.7	7.54e-09	1.42e-06	N-ethylmaleimide-sensitive factor pseudogene 1	Multiple_Complex
TC0700008690.hg.1	KMT2E	3.1	7.89	-27.8	3.53e-09	9.27e-07	lysine (K)-specific methyltransferase 2E	Multiple_Complex
TC1100011058.hg.1	FTH1	6.88	11.67	-27.8	1.68e-07	1.1e-05	ferritin, heavy polypeptide 1	Multiple_Complex
TC0100013073.hg.1	SDHB	2.97	7.76	-27.8	4.18e-07	2.15e-05	succinate dehydrogenase complex subunit B, iron sulfur (Ip)	Multiple_Complex
TC0200009902.hg.1	NOSTRIN	2.3	7.1	-27.81	2.42e-10	3.13e-07	nitric oxide synthase trafficking	Multiple_Complex
TC0900011519.hg.1	PPP6C	2.93	7.73	-27.84	3.46e-07	1.86e-05	protein phosphatase 6, catalytic subunit	Multiple_Complex
TC0200010410.hg.1	SPATS2L	3.66	8.47	-27.91	6.05e-08	5.23e-06	spermatogenesis associated, serine-rich 2-like	Multiple_Complex
TC0100013500.hg.1	steypeybo	1.84	6.65	-27.94	5.9e-09	1.25e-06	Transcript Identified by AceView	Unassigned
TC0500007075.hg.1	SUB1	3.83	8.64	-27.95	1.56e-08	2.12e-06	SUB1 homolog, transcriptional regulator	Multiple_Complex
TC1100010757.hg.1	MTCH2	3.79	8.59	-27.97	1.81e-09	6.54e-07	mitochondrial carrier 2	Multiple_Complex
TC0600012240.hg.1	LMBRD1	3.14	7.95	-27.99	3.68e-10	3.75e-07	LMBR1 domain containing 1	Multiple_Complex
TC1600007205.hg.1	fusny	3.73	8.54	-28.01	1.07e-05	0.0002	Transcript Identified by AceView	Unassigned
TC0200015364.hg.1	SATB2	5.17	9.98	-28.03	2.98e-09	8.67e-07	SATB homeobox 2	Multiple_Complex
TC1700007893.hg.1		3.18	7.99	-28.03	2.94e-09	8.62e-07		NonCoding
TC1500009845.hg.1	AAGAB	2.53	7.34	-28.04	3.09e-09	8.73e-07	alpha- and gamma-adaptin binding protein	Multiple_Complex
TC1700012437.hg.1	SRSF1	3.5	8.31	-28.06	4.44e-10	3.82e-07	serine/arginine-rich splicing factor 1	Multiple_Complex
TC0600006447.hg.1		3.9	8.71	-28.07	0.0164	0.0408		NonCoding
TC1100009203.hg.1	UBE4A	3.11	7.92	-28.1	2.79e-08	3.06e-06	ubiquitination factor E4A	Multiple_Complex
TC0600014265.hg.1	CLIC1	4.57	9.38	-28.17	1.78e-09	6.5e-07	chloride intracellular channel 1	Coding
TC0X00010029.hg.1	RPS4X	5.8	10.62	-28.17	4.53e-09	1.07e-06	ribosomal protein S4, X-linked	Multiple_Complex
TC1600008159.hg.1	HSD11B2	4.63	9.44	-28.21	1.45e-08	2.02e-06	hydroxysteroid (11-beta) dehydrogenase 2	Multiple_Complex
TC1600011493.hg.1	RPS15A	5.72	10.54	-28.21	3.38e-09	9.25e-07	ribosomal protein S15a	Multiple_Complex
TC1500009984.hg.1	NPTN	3.43	8.25	-28.31	1.48e-07	9.95e-06	neuroplastin	Multiple_Complex
TC0X00011309.hg.1	HNRNPH2	2.69	7.51	-28.33	5.52e-10	4.04e-07	heterogeneous nuclear ribonucleoprotein H2 (H)	Coding
TC0300006831.hg.1		3.39	8.22	-28.34	0.0077	0.0234		NonCoding
TC2100008561.hg.1	ATP5O	4.97	9.8	-28.34	1.45e-09	6.04e-07	ATP synthase, H+ transporting, mitochondrial F1 complex, O subunit	Multiple_Complex
TC0300012773.hg.1	TM4SF1	3.84	8.67	-28.35	1.92e-08	2.41e-06	transmembrane 4 L six family member 1	Multiple_Complex
TC0900011575.hg.1	RPL12	5.66	10.48	-28.4	2.53e-10	3.15e-07	ribosomal protein L12	Multiple_Complex
TC0900007006.hg.1	PRSS3	3.69	8.52	-28.43	5.1e-06	0.0001	protease, serine, 3	Multiple_Complex
TC1600007957.hg.1	MT2A	6.57	11.4	-28.47	1.42e-08	1.99e-06	metallothionein 2A	Multiple_Complex
TC1200009855.hg.1	MIR1244-1; MIR1244-4	2.55	7.38	-28.54	1.25e-08	1.86e-06	microRNA 1244-1; microRNA 1244-4	Multiple_Complex
TC0100015875.hg.1	ILF2	4.14	8.98	-28.57	1.88e-09	6.66e-07	interleukin enhancer binding factor 2	Multiple_Complex
TC0100018239.hg.1	GIPC2	2.55	7.39	-28.61	5.61e-05	0.0008	GIPC PDZ domain containing family, member 2	Coding
TC1300008450.hg.1	terdoyby	1.92	6.76	-28.61	9.71e-09	1.62e-06	Transcript Identified by AceView	Coding
TC1100008453.hg.1	SLCO2B1	2.43	7.27	-28.61	3.79e-09	9.69e-07	solute carrier organic anion transporter family, member 2B1	Multiple_Complex
TC0600009488.hg.1	RPS12	4.77	9.62	-28.81	9.51e-08	7.22e-06	ribosomal protein S12	Multiple_Complex
TC1300009928.hg.1		2.1	6.95	-28.84	1e-06	4.18e-05		NonCoding
TC0100011945.hg.1	CAPN9	1.83	6.68	-28.89	1.43e-05	0.0003	calpain 9	Multiple_Complex
TC0200013740.hg.1	AC010884.2	3.44	8.3	-28.92	0.008	0.0241		Precursor_microRNA
TC1500007979.hg.1	PSMA4	2.06	6.92	-28.96	4.5e-10	3.82e-07	proteasome subunit alpha 4	Multiple_Complex
TC0900008028.hg.1	MFSD14B	2.2	7.06	-28.96	9.8e-09	1.62e-06	major facilitator superfamily domain containing 14B	Multiple_Complex
TC0300014090.hg.1	ATP13A3	3.52	8.38	-28.98	9.55e-10	5.01e-07	ATPase type 13A3	Multiple_Complex
TC0200016654.hg.1	COX7A2L	3.67	8.54	-29.07	2.95e-07	1.66e-05	cytochrome c oxidase subunit VIIa polypeptide 2 like	Multiple_Complex
TC1300007256.hg.1	OLFM4	3.37	8.23	-29.09	3.75e-05	0.0006	olfactomedin 4	Coding
TC1000010230.hg.1	GLUDP5	2.76	7.63	-29.1	4.45e-10	3.82e-07		Multiple_Complex
TC1700008178.hg.1	ATP5G1	4.74	9.61	-29.1	9.46e-09	1.59e-06	ATP synthase, H+ transporting, mitochondrial Fo complex subunit C1 (subunit 9)	Multiple_Complex
TC0300013417.hg.1	LIPH	3.95	8.82	-29.17	3.11e-07	1.73e-05	lipase, member H	Multiple_Complex
TC0700013439.hg.1	BCAP29	2.08	6.94	-29.17	4.1e-10	3.81e-07	B-cell receptor-associated protein 29	Multiple_Complex
TC0100016263.hg.1	TMCO1	2.86	7.73	-29.23	2.33e-09	7.53e-07	transmembrane and coiled-coil domains 1	Multiple_Complex
TC2000008872.hg.1	AL121756.1	4.32	9.19	-29.25	0.0012	0.0063		Precursor_microRNA
TC0500008794.hg.1	CTNNA1	4.16	9.03	-29.25	3.14e-08	3.3e-06	catenin (cadherin-associated protein), alpha 1	Multiple_Complex
TC1500007409.hg.1	GCNT3	3.76	8.63	-29.26	2.04e-06	7.14e-05	glucosaminyl (N-acetyl) transferase 3, mucin type	Multiple_Complex
TC0300012208.hg.1	HACD2	3.42	8.29	-29.27	1.12e-08	1.73e-06	3-hydroxyacyl-CoA dehydratase 2	Multiple_Complex
TC1600010596.hg.1	DYNC1LI2	4.2	9.08	-29.33	8.2e-11	2.27e-07	dynein, cytoplasmic 1, light intermediate chain 2	Multiple_Complex
TC2000007803.hg.1	RPL12P4	5.22	10.1	-29.34	5.58e-08	4.89e-06	ribosomal protein L12 pseudogene 4	Pseudogene
TC1000007866.hg.1	CCAR1; SNORD98	2.36	7.25	-29.62	1.5e-09	6.04e-07	cell division cycle and apoptosis regulator 1; small nucleolar RNA, C/D box 98	Multiple_Complex
TC1200006604.hg.1	CD9	5.07	9.96	-29.63	1.12e-08	1.74e-06	CD9 molecule	Multiple_Complex
TC0700006648.hg.1	RAC1	4.73	9.62	-29.64	1.79e-10	2.9e-07	ras-related C3 botulinum toxin substrate 1 (rho family, small GTP binding protein Rac1)	Multiple_Complex
TC0100018403.hg.1	ERRFI1	2.68	7.57	-29.64	1.16e-06	4.68e-05	ERBB receptor feedback inhibitor 1	Multiple_Complex
TC0400011744.hg.1	ANXA5	3.29	8.18	-29.65	1.13e-08	1.74e-06	annexin A5	Multiple_Complex
TC1000008905.hg.1	spypawby	2.43	7.32	-29.66	1.69e-06	6.17e-05	Transcript Identified by AceView	Unassigned
TC1000010844.hg.1	RUFY2	1.98	6.87	-29.68	1.42e-09	5.98e-07	RUN and FYVE domain containing 2	Multiple_Complex
TC0200013095.hg.1	BOLA3	2.25	7.14	-29.7	6.12e-10	4.22e-07	bolA family member 3	Multiple_Complex
TC1200012617.hg.1	FGD4	3.36	8.25	-29.77	1.92e-08	2.41e-06	FYVE, RhoGEF and PH domain containing 4	Multiple_Complex
TC0100014175.hg.1	EPS15	2.15	7.05	-29.77	1.22e-10	2.5e-07	epidermal growth factor receptor pathway substrate 15	Multiple_Complex
TC0100010454.hg.1	MGST3	4.51	9.41	-29.84	9.72e-08	7.33e-06	microsomal glutathione S-transferase 3	Multiple_Complex
TC1600007107.hg.1	TMC5	3.35	8.25	-29.9	1.87e-08	2.37e-06	transmembrane channel like 5	Multiple_Complex
TC0200016705.hg.1	RNF103-CHMP3; CHMP3	3.5	8.4	-29.91	1.12e-07	8.09e-06	RNF103-CHMP3 readthrough; charged multivesicular body protein 3	Coding
TC1200012629.hg.1	DAZAP2	4.36	9.27	-29.95	1.08e-08	1.7e-06	DAZ associated protein 2	Multiple_Complex
TC1200010109.hg.1	LDHB	3.49	8.4	-29.96	6.22e-09	1.28e-06	lactate dehydrogenase B	Multiple_Complex
TC1800006506.hg.1	MYL12A	3.85	8.76	-30.08	1.1e-08	1.73e-06	myosin light chain 12A	Multiple_Complex
TC0500010635.hg.1	HMGCS1	3.05	7.96	-30.09	5.6e-07	2.71e-05	3-hydroxy-3-methylglutaryl-CoA synthase 1 (soluble)	Multiple_Complex
TC0500013430.hg.1	GNB2L1; SNORD95; SNORD96A	5.83	10.74	-30.11	1.36e-09	5.89e-07	guanine nucleotide binding protein (G protein), beta polypeptide 2-like 1; small nucleolar RNA, C/D box 95; small nucleolar RNA, C/D box 96A	Multiple_Complex
TC0300013684.hg.1	TFRC	2.31	7.22	-30.14	2.37e-08	2.73e-06	transferrin receptor	Multiple_Complex
TC1000011522.hg.1	TM9SF3	2.43	7.35	-30.16	8.01e-11	2.27e-07	transmembrane 9 superfamily member 3	Multiple_Complex
TC1000006798.hg.1	CDC123	2.69	7.6	-30.18	2.29e-09	7.44e-07	cell division cycle 123	Multiple_Complex
TC0800011171.hg.1	UQCRB	3.05	7.97	-30.28	5.98e-10	4.18e-07	ubiquinol-cytochrome c reductase binding protein	Multiple_Complex
TC0700010358.hg.1	AGR3	3.06	7.98	-30.28	7.06e-07	3.21e-05	anterior gradient 3, protein disulphide isomerase family member	Multiple_Complex
TC1000011203.hg.1	ANXA11	4.8	9.72	-30.29	1.25e-09	5.58e-07	annexin A11	Multiple_Complex
TC0600013151.hg.1		3.48	8.4	-30.3	0.0072	0.0223		NonCoding
TC2000007915.hg.1	GNAS	3.74	8.66	-30.39	8.82e-08	6.82e-06	GNAS complex locus	Multiple_Complex
TC0100011406.hg.1	CD55	4.77	9.7	-30.42	3.41e-09	9.27e-07	CD55 molecule, decay accelerating factor for complement (Cromer blood group)	Multiple_Complex
TC1300009638.hg.1	RPS26	3.42	8.35	-30.49	2.42e-08	2.77e-06	Homo sapiens ribosomal protein S26, mRNA (cDNA clone MGC:104291 IMAGE:4287636), complete cds.	Multiple_Complex
TC1100009514.hg.1	TMEM45B	4.78	9.71	-30.52	6.41e-07	2.99e-05	transmembrane protein 45B	Multiple_Complex
TC0500013342.hg.1	ERAP1	3.22	8.15	-30.54	1.5e-06	5.67e-05	endoplasmic reticulum aminopeptidase 1	Multiple_Complex
TC0100008927.hg.1	SH3GLB1	2.43	7.36	-30.58	5.22e-08	4.65e-06	SH3-domain GRB2-like endophilin B1	Multiple_Complex
TC1500010886.hg.1	CALML4	5.04	9.98	-30.66	1.85e-09	6.59e-07	calmodulin-like 4	Multiple_Complex
TC0600010962.hg.1	DEK	4.16	9.1	-30.68	7.32e-10	4.55e-07	DEK proto-oncogene	Multiple_Complex
TC0300012897.hg.1	SSR3	3.96	8.9	-30.68	7.45e-10	4.59e-07	signal sequence receptor, gamma (translocon-associated protein gamma)	Multiple_Complex
TC1700007498.hg.1	SUZ12	1.39	6.33	-30.69	1.08e-07	7.88e-06	SUZ12 polycomb repressive complex 2 subunit	Multiple_Complex
TC0400011168.hg.1	HNRNPD	3.71	8.65	-30.7	6.99e-10	4.48e-07	heterogeneous nuclear ribonucleoprotein D	Multiple_Complex
TC0700012107.hg.1	feysmeebu	2.33	7.27	-30.71	1.24e-10	2.5e-07	Transcript Identified by AceView	Unassigned
TC1100007247.hg.1	CAPRIN1	4.78	9.72	-30.76	1.01e-07	7.54e-06	cell cycle associated protein 1	Multiple_Complex
TC1400007758.hg.1	FKSG61	5.5	10.44	-30.79	0.0015	0.0074		Coding
TC0200011138.hg.1	UGT1A1; UGT1A6; UGT1A4; UGT1A10; UGT1A8; UGT1A7; UGT1A5; UGT1A3; UGT1A9	2.8	7.75	-30.83	0.0001	0.0013	UDP glucuronosyltransferase 1 family, polypeptide A1; UDP glucuronosyltransferase 1 family, polypeptide A6; UDP glucuronosyltransferase 1 family, polypeptide A4; UDP glucuronosyltransferase 1 family, polypeptide A10; UDP glucuronosyltransferase 1 family, polypeptide A8; UDP glucuronosyltransferase 1 family, polypeptide A7; UDP glucuronosyltransferase 1 family, polypeptide A5; UDP glucuronosyltran…	Multiple_Complex
TC0700009174.hg.1	MKLN1	2.21	7.15	-30.89	1.41e-08	1.99e-06	muskelin 1, intracellular mediator containing kelch motifs	Multiple_Complex
TC0300013019.hg.1	SI	3.19	8.14	-30.91	2.37e-10	3.1e-07	sucrase-isomaltase (alpha-glucosidase)	Multiple_Complex
TC0200012642.hg.1	MTIF2	2.08	7.03	-31	1.91e-08	2.4e-06	mitochondrial translational initiation factor 2	Multiple_Complex
TC1600007424.hg.1	ZG16	5.16	10.12	-31.01	9.53e-09	1.6e-06	zymogen granule protein 16	Multiple_Complex
TC1100013170.hg.1	EEF1G; MIR3654	6.19	11.14	-31.01	1.3e-08	1.89e-06	eukaryotic translation elongation factor 1 gamma; microRNA 3654	Multiple_Complex
TC0300006820.hg.1	HMGB1P5	4.83	9.79	-31.1	7.3e-07	3.29e-05	high mobility group box 1 pseudogene 5 [Source:HGNC Symbol;Acc:HGNC:4997]	Multiple_Complex
TC0300009500.hg.1	FNDC3B	4.01	8.97	-31.13	1.68e-08	2.21e-06	fibronectin type III domain containing 3B	Multiple_Complex
TC1700009881.hg.1	NCOR1	3.25	8.21	-31.15	1.2e-10	2.5e-07	nuclear receptor corepressor 1	Multiple_Complex
TC0600011678.hg.1	MTCH1	3.71	8.67	-31.16	2.27e-08	2.65e-06	mitochondrial carrier 1	Multiple_Complex
TC1500009396.hg.1	SPPL2A	2.77	7.73	-31.22	1.97e-09	6.86e-07	signal peptide peptidase like 2A	Multiple_Complex
TC0700007285.hg.1	CDK13	2.69	7.65	-31.26	1e-09	5.11e-07	cyclin-dependent kinase 13	Multiple_Complex
TC1200006445.hg.1	B4GALNT3	3.02	7.98	-31.28	1.65e-08	2.2e-06	beta-1,4-N-acetyl-galactosaminyl transferase 3	Multiple_Complex
TC1800007326.hg.1	ME2	3	7.97	-31.3	1.03e-08	1.66e-06	malic enzyme 2, NAD(+)-dependent, mitochondrial	Multiple_Complex
TC0600008468.hg.1	FAM135A	2.06	7.03	-31.33	1.5e-07	1e-05	family with sequence similarity 135, member A	Multiple_Complex
TC0100010518.hg.1	DCAF6	2.17	7.14	-31.35	3.33e-10	3.62e-07	DDB1 and CUL4 associated factor 6	Multiple_Complex
TC2000008318.hg.1	FERMT1	3.56	8.53	-31.37	6.74e-09	1.33e-06	fermitin family member 1	Multiple_Complex
TC0X00009499.hg.1	AL136137.1	4.47	9.44	-31.46	0.0016	0.0076		Precursor_microRNA
TC0800008002.hg.1	HNF4G	2.74	7.72	-31.46	1.02e-08	1.66e-06	hepatocyte nuclear factor 4, gamma	Multiple_Complex
TC0300012029.hg.1	NAA50	3.28	8.25	-31.47	1.81e-09	6.54e-07	N(alpha)-acetyltransferase 50, NatE catalytic subunit	Multiple_Complex
TC1200010009.hg.1	GUCY2C	2.76	7.74	-31.53	2.69e-08	2.98e-06	guanylate cyclase 2C	Multiple_Complex
TC0500012611.hg.1	CLINT1	3.23	8.21	-31.72	1.38e-10	2.5e-07	clathrin interactor 1	Multiple_Complex
TC1700011369.hg.1	MED13	3.37	8.36	-31.74	1.07e-09	5.23e-07	mediator complex subunit 13	Multiple_Complex
TC0300009164.hg.1	klardorbu	1.69	6.68	-31.75	2.3e-07	1.38e-05	Transcript Identified by AceView	Unassigned
TC1700012052.hg.1	ACTG1	6.06	11.05	-31.82	2.06e-08	2.5e-06	actin gamma 1	Multiple_Complex
TC1200012716.hg.1	COX6A1	4.45	9.45	-31.82	1.28e-08	1.88e-06	cytochrome c oxidase subunit VIa polypeptide 1	Multiple_Complex
TC1100013004.hg.1	CTNND1	4.46	9.45	-31.84	8.38e-10	4.74e-07	catenin (cadherin-associated protein), delta 1	Multiple_Complex
TC0X00010329.hg.1	TSPAN6	2.65	7.64	-31.9	1.23e-08	1.84e-06	tetraspanin 6	Multiple_Complex
TC0800007738.hg.1	SDCBP	3.56	8.56	-31.92	4.92e-09	1.12e-06	syndecan binding protein	Multiple_Complex
TC0500011316.hg.1	RPS23	5.89	10.89	-31.93	9.39e-10	5e-07	ribosomal protein S23	Multiple_Complex
TC0300010086.hg.1		4.89	9.89	-31.93	0.0001	0.0013		NonCoding
TC1400007098.hg.1	ARF6	3.79	8.79	-31.96	3.38e-09	9.25e-07	ADP-ribosylation factor 6	Multiple_Complex
TC0300009206.hg.1	klersweyby	3.24	8.24	-31.97	3.31e-05	0.0005	Transcript Identified by AceView	Unassigned
TC0200008259.hg.1	MAT2A	3.09	8.09	-31.98	1.41e-08	1.99e-06	methionine adenosyltransferase II, alpha	Multiple_Complex
TC0300009016.hg.1	ATP1B3	2.13	7.14	-32.05	9.04e-07	3.86e-05	ATPase, Na+/K+ transporting, beta 3 polypeptide	Multiple_Complex
TC1600011364.hg.1	NPIPB5	3.74	8.74	-32.1	6.86e-09	1.34e-06	nuclear pore complex interacting protein family, member B5	Multiple_Complex
TC2000007764.hg.1	AL050316.1	3.92	8.93	-32.12	0.0014	0.0068		Precursor_microRNA
TC1100012510.hg.1	HYOU1	3.9	8.91	-32.13	8.08e-09	1.46e-06	hypoxia up-regulated 1	Multiple_Complex
TC0900010910.hg.1	SLC35D2	2.81	7.82	-32.15	1.23e-10	2.5e-07	solute carrier family 35 (UDP-GlcNAc/UDP-glucose transporter), member D2	Multiple_Complex
TC0400011440.hg.1	PPP3CA	3	8.01	-32.19	1.82e-08	2.34e-06	protein phosphatase 3, catalytic subunit, alpha isozyme	Multiple_Complex
TC0X00009448.hg.1	RPS2P55	4.94	9.96	-32.24	2.71e-10	3.31e-07	ribosomal protein S2 pseudogene 55 [Source:HGNC Symbol;Acc:HGNC:36140]	Pseudogene
TC1600011342.hg.1	NAA60	2.83	7.84	-32.25	5.15e-08	4.62e-06	N(alpha)-acetyltransferase 60, NatF catalytic subunit	Multiple_Complex
TC0200012030.hg.1	HADHA	3.28	8.29	-32.27	7.57e-10	4.59e-07	hydroxyacyl-CoA dehydrogenase/3-ketoacyl-CoA thiolase/enoyl-CoA hydratase (trifunctional protein), alpha subunit	Multiple_Complex
TC1400009714.hg.1	TMED10	3.64	8.65	-32.27	4.68e-09	1.1e-06	transmembrane p24 trafficking protein 10	Multiple_Complex
TCUn_GL000224v100006437.hg.1	AL591856.3	4.25	9.27	-32.36	0.0008	0.0046		Precursor_microRNA
TCUn_KI270741v100006436.hg.1	AUXG01000515.1	4.25	9.27	-32.36	0.0008	0.0046		Precursor_microRNA
TC0600009261.hg.1	NUS1	2.5	7.52	-32.4	3.29e-07	1.8e-05	NUS1 dehydrodolichyl diphosphate synthase subunit	Multiple_Complex
TC0400008359.hg.1	RPL34	5.63	10.65	-32.4	7.84e-11	2.27e-07	ribosomal protein L34	Multiple_Complex
TC0900008173.hg.1	ANP32B	3.3	8.32	-32.48	7.17e-10	4.52e-07	acidic nuclear phosphoprotein 32 family member B	Multiple_Complex
TC0200007609.hg.1	SPTBN1	5.19	10.21	-32.49	8.23e-10	4.73e-07	spectrin, beta, non-erythrocytic 1	Multiple_Complex
TC1400006851.hg.1	ARHGAP5	1.84	6.86	-32.54	8.02e-09	1.46e-06	Rho GTPase activating protein 5	Multiple_Complex
TC0X00008662.hg.1	RP5-824H1.1	1.89	6.92	-32.56	4.71e-08	4.35e-06		Pseudogene
TC0900008953.hg.1	ASS1	3.97	9	-32.58	5.23e-09	1.17e-06	argininosuccinate synthase 1	Multiple_Complex
TC0200008233.hg.1	KCMF1	2.9	7.93	-32.59	6.02e-09	1.26e-06	potassium channel modulatory factor 1	Multiple_Complex
TC0200013777.hg.1	EEF1A1P12	3.37	8.4	-32.67	2.27e-09	7.4e-07	eukaryotic translation elongation factor 1 alpha 1 pseudogene 12 [Source:HGNC Symbol;Acc:HGNC:3195]	Pseudogene
TC0700009231.hg.1	AKR1B15	3.05	8.08	-32.71	0.0003	0.0024	aldo-keto reductase family 1, member B15	Multiple_Complex
TC0700011953.hg.1	CYP3A5	3.47	8.51	-32.94	0.0002	0.0019	cytochrome P450, family 3, subfamily A, polypeptide 5	Multiple_Complex
TC1600011456.hg.1	AC137934.1	1.81	6.85	-32.95	5.29e-06	0.0001	novel transcript	NonCoding
TC1100006998.hg.1	GTF2H1	1.37	6.42	-32.97	8e-07	3.53e-05	general transcription factor IIH subunit 1	Multiple_Complex
TC1500006994.hg.1	CHP1	4.53	9.58	-32.99	4.46e-08	4.16e-06	calcineurin-like EF-hand protein 1	Multiple_Complex
TC1100011838.hg.1	PICALM	3.25	8.3	-33.13	1.1e-10	2.5e-07	phosphatidylinositol binding clathrin assembly protein	Multiple_Complex
TC0100018472.hg.1	SEC22B	2.78	7.83	-33.14	3.96e-10	3.81e-07	SEC22 homolog B, vesicle trafficking protein (gene/pseudogene)	Multiple_Complex
TC0700010185.hg.1	EIF2AK1	2.67	7.72	-33.18	1.99e-08	2.45e-06	eukaryotic translation initiation factor 2-alpha kinase 1	Multiple_Complex
TC0X00006689.hg.1	AC078993.1	3.67	8.72	-33.18	0.0013	0.0068		Precursor_microRNA
TC1300010025.hg.1	RNF6	2.14	7.19	-33.19	6.25e-10	4.26e-07	ring finger protein (C3H2C3 type) 6	Multiple_Complex
TC1600007931.hg.1	LPCAT2	2.61	7.67	-33.34	1.82e-07	1.16e-05	lysophosphatidylcholine acyltransferase 2	Multiple_Complex
TC0900011013.hg.1	ERP44	3.26	8.32	-33.36	2.23e-09	7.37e-07	endoplasmic reticulum protein 44	Multiple_Complex
TC1200006896.hg.1	GPRC5A; MIR614	3.76	8.82	-33.43	6.39e-08	5.43e-06	G protein-coupled receptor, class C, group 5, member A; microRNA 614	Multiple_Complex
TC1300006717.hg.1	sysheebu	1.33	6.39	-33.43	7.26e-09	1.38e-06	Transcript Identified by AceView	Unassigned
TC1600011507.hg.1	NPIPL3	3.17	8.23	-33.46	4.32e-10	3.82e-07	Transcript Identified by AceView, Entrez Gene ID(s) 100271836; 23117	Multiple_Complex
TC0800010285.hg.1	SLC20A2	3.11	8.17	-33.47	3.87e-09	9.78e-07	solute carrier family 20 (phosphate transporter), member 2	Multiple_Complex
TC1400007139.hg.1	TMX1	2.63	7.7	-33.49	8.15e-08	6.44e-06	thioredoxin-related transmembrane protein 1	Multiple_Complex
TC1700009928.hg.1	COPS3	2.17	7.24	-33.5	1.59e-08	2.14e-06	COP9 signalosome subunit 3	Multiple_Complex
TC1700007419.hg.1	TAOK1; MIR4523	2.59	7.66	-33.55	4.23e-08	4.03e-06	TAO kinase 1; microRNA 4523	Multiple_Complex
TC0400010463.hg.1	RPL9	4.54	9.6	-33.56	1.53e-08	2.1e-06	ribosomal protein L9	Multiple_Complex
TC0300013146.hg.1	TNFSF10	3.87	8.94	-33.57	8.94e-08	6.89e-06	tumor necrosis factor (ligand) superfamily, member 10	Multiple_Complex
TC1200010006.hg.1	PLBD1	3.18	8.25	-33.58	9.35e-11	2.39e-07	phospholipase B domain containing 1	Multiple_Complex
TC14_KI270722v1_random00006432.hg.1	AC138774.3	4.07	9.14	-33.64	0.0004	0.0028		Precursor_microRNA
TC1600007183.hg.1	UQCRC2	4.74	9.81	-33.64	1.08e-07	7.87e-06	ubiquinol-cytochrome c reductase core protein II	Multiple_Complex
TC0200014004.hg.1	CCDC93	2.55	7.63	-33.69	1.79e-10	2.9e-07	coiled-coil domain containing 93	Multiple_Complex
TC0300011273.hg.1	ARF4	4.01	9.09	-33.7	3.36e-10	3.62e-07	ADP-ribosylation factor 4	Multiple_Complex
TC1200010616.hg.1	TUBA1B	5.91	10.99	-33.79	1.18e-09	5.54e-07	tubulin, alpha 1b	Multiple_Complex
TC2000008007.hg.1	RPS21	4.99	10.07	-33.81	1.38e-09	5.92e-07	ribosomal protein S21	Multiple_Complex
TC0700008014.hg.1	PMS2P5	3.43	8.51	-33.85	4.2e-07	2.16e-05	PMS1 homolog 2, mismatch repair system component pseudogene 5	Multiple_Complex
TC0800010103.hg.1	LSM12	2.18	7.26	-33.86	1.44e-09	6.04e-07	Homo sapiens LSM12 homolog (S. cerevisiae), mRNA (cDNA clone MGC:57206 IMAGE:4794614), complete cds.	Multiple_Complex
TC0100017084.hg.1	CTSE	3.72	8.8	-33.92	7.73e-07	3.44e-05	cathepsin E	Multiple_Complex
TC2100007336.hg.1	TRAPPC10	2.49	7.57	-33.97	4.24e-07	2.17e-05	trafficking protein particle complex 10	Multiple_Complex
TC1900007908.hg.1	CAPNS1	4.18	9.27	-33.99	1.62e-09	6.35e-07	calpain, small subunit 1	Multiple_Complex
TC0500011754.hg.1	TMED7-TICAM2; TICAM2; TMED7	3.36	8.44	-34.01	2.28e-08	2.66e-06	TMED7-TICAM2 readthrough; toll-like receptor adaptor molecule 2; transmembrane p24 trafficking protein 7	Multiple_Complex
TC0100010340.hg.1	NDUFS2	3.27	8.35	-34.01	5.1e-10	4.03e-07	NADH dehydrogenase (ubiquinone) Fe-S protein 2, 49kDa (NADH-coenzyme Q reductase)	Multiple_Complex
TC0200013232.hg.1	SUCLG1	2.23	7.31	-34.02	1.48e-08	2.05e-06	succinate-CoA ligase, alpha subunit	Multiple_Complex
TC0100015752.hg.1	CTSS	4.82	9.91	-34.1	2.88e-08	3.12e-06	cathepsin S	Multiple_Complex
TC1600009685.hg.1	RRN3P1	2.44	7.53	-34.1	1.09e-09	5.29e-07	RRN3 homolog, RNA polymerase I transcription factor pseudogene 1	Multiple_Complex
TC0500008632.hg.1	SLC22A5	1.41	6.5	-34.14	1.78e-09	6.5e-07	solute carrier family 22 (organic cation/carnitine transporter), member 5	Multiple_Complex
TC0600010960.hg.1	TPMT	3.83	8.92	-34.15	2.99e-10	3.5e-07	thiopurine S-methyltransferase	Multiple_Complex
TC1600009412.hg.1	TXNDC11	2.57	7.67	-34.25	6.96e-07	3.18e-05	thioredoxin domain containing 11	Multiple_Complex
TC0200015012.hg.1	ATP5G3	3.15	8.25	-34.28	3.9e-10	3.81e-07	ATP synthase, H+ transporting, mitochondrial Fo complex subunit C3 (subunit 9)	Multiple_Complex
TC1900008907.hg.1	RPL28; MIR6805	6.26	11.35	-34.28	1.63e-08	2.18e-06	ribosomal protein L28; microRNA 6805	Multiple_Complex
TC0700013510.hg.1	KDELR2	4.08	9.18	-34.31	2.99e-08	3.2e-06	KDEL (Lys-Asp-Glu-Leu) endoplasmic reticulum protein retention receptor 2	Multiple_Complex
TC0900008148.hg.1	TDRD7	2.29	7.4	-34.41	3.19e-11	2.27e-07	tudor domain containing 7	Multiple_Complex
TC1300008819.hg.1	TPT1; SNORA31	5.39	10.5	-34.59	1.39e-07	9.48e-06	tumor protein, translationally-controlled 1; small nucleolar RNA, H/ACA box 31	Multiple_Complex
TC1900007836.hg.1	FXYD3; MIR6887	5.04	10.16	-34.7	1.61e-09	6.35e-07	FXYD domain containing ion transport regulator 3; microRNA 6887	Multiple_Complex
TC1700008075.hg.1	RPS26P8	4.75	9.87	-34.71	2.12e-08	2.54e-06	ribosomal protein S26 pseudogene 8	Pseudogene
TC0300013962.hg.1	ANO10	2.48	7.6	-34.95	3.18e-09	8.88e-07	anoctamin 10	Multiple_Complex
TC1400007354.hg.1	PPM1A	3.4	8.53	-35.08	3.9e-09	9.79e-07	protein phosphatase, Mg2+/Mn2+ dependent, 1A	Multiple_Complex
TC0200013595.hg.1	MGAT4A	2.06	7.19	-35.12	7.18e-10	4.52e-07	mannosyl (alpha-1,3-)-glycoprotein beta-1,4-N-acetylglucosaminyltransferase, isozyme A	Multiple_Complex
TC0100018273.hg.1	ATP1A1	3.16	8.3	-35.13	1.52e-10	2.58e-07	ATPase, Na+/K+ transporting, alpha 1 polypeptide	Multiple_Complex
TC0300013896.hg.1	MFSD1	2.38	7.52	-35.17	6.67e-09	1.32e-06	major facilitator superfamily domain containing 1	Multiple_Complex
TC1900007695.hg.1	URI1	1.85	6.98	-35.18	1.13e-09	5.4e-07	URI1, prefoldin-like chaperone	Multiple_Complex
TC1100009453.hg.1	ST3GAL4	3.2	8.34	-35.19	5.91e-09	1.25e-06	ST3 beta-galactoside alpha-2,3-sialyltransferase 4	Multiple_Complex
TC2100008066.hg.1		1.75	6.9	-35.28	1.29e-05	0.0003		NonCoding
TC0600012747.hg.1	CD24	5.14	10.28	-35.32	6.95e-08	5.76e-06	CD24 molecule	Multiple_Complex
TC1400008333.hg.1	PPP2R5C	2.91	8.06	-35.5	2.09e-10	3.02e-07	protein phosphatase 2, regulatory subunit B, gamma	Multiple_Complex
TC0800010015.hg.1		1.44	6.59	-35.54	0.0052	0.0176		NonCoding
TC0100018569.hg.1	HNRNPU	4.79	9.94	-35.55	2.67e-07	1.54e-05	heterogeneous nuclear ribonucleoprotein U (scaffold attachment factor A)	Multiple_Complex
TC0600009433.hg.1	Z97352.1	2.86	8.02	-35.58	0.0042	0.0151		Multiple_Complex
TC0200006627.hg.1	ID2	3.9	9.06	-35.62	1.1e-08	1.73e-06	inhibitor of DNA binding 2, dominant negative helix-loop-helix protein	Multiple_Complex
TC1100008979.hg.1	CUL5	2.16	7.31	-35.65	2.64e-08	2.94e-06	cullin 5	Multiple_Complex
TC1600011075.hg.1	ZDHHC7	2.76	7.92	-35.68	8.27e-09	1.47e-06	zinc finger, DHHC-type containing 7	Multiple_Complex
TC0100010887.hg.1	C1orf21	3.51	8.67	-35.69	1.31e-09	5.78e-07	chromosome 1 open reading frame 21	Multiple_Complex
TC0400008348.hg.1	HADH	2.95	8.11	-35.77	2.15e-09	7.23e-07	hydroxyacyl-CoA dehydrogenase	Multiple_Complex
TC0600008050.hg.1	UBR2	2.48	7.64	-35.78	1.16e-10	2.5e-07	ubiquitin protein ligase E3 component n-recognin 2	Multiple_Complex
TC0200011731.hg.1	PDIA6	3.43	8.6	-35.85	9.71e-10	5.03e-07	protein disulfide isomerase family A, member 6	Multiple_Complex
TC0500007761.hg.1	TMEM171	2.56	7.73	-35.88	6.52e-08	5.51e-06	transmembrane protein 171	Coding
TC0200014902.hg.1	AC007969.5	3.81	8.98	-35.91	1.06e-08	1.69e-06		Multiple_Complex
TC1600011514.hg.1	SMG1P2	4.45	9.61	-35.93	5.26e-08	4.68e-06	SMG1 pseudogene 2	Multiple_Complex
TC1200010397.hg.1	CPNE8	3.01	8.18	-36.02	7.59e-08	6.12e-06	copine VIII	Multiple_Complex
TC0700013102.hg.1	KMT2C	2.21	7.38	-36.15	1.29e-08	1.89e-06	lysine (K)-specific methyltransferase 2C	Multiple_Complex
TC0500012392.hg.1	SPINK1	3.12	8.29	-36.17	6.19e-09	1.28e-06	serine peptidase inhibitor, Kazal type 1	Multiple_Complex
TC1200008466.hg.1	NUDT4	4.32	9.5	-36.19	1.24e-09	5.57e-07	nudix hydrolase 4	Multiple_Complex
TC0400007731.hg.1	MT2P1	5.67	10.85	-36.22	3.25e-08	3.38e-06	metallothionein 2 pseudogene 1 [Source:HGNC Symbol;Acc:HGNC:7407]	Multiple_Complex
TC1500006842.hg.1	RP11-83J16.1	4.12	9.3	-36.25	7.49e-10	4.59e-07		Multiple_Complex
TC1300006675.hg.1	SNORD102; SNORA27; RPL21	4.14	9.33	-36.37	9.34e-10	5e-07	small nucleolar RNA, C/D box 102; small nucleolar RNA, H/ACA box 27; ribosomal protein L21	Multiple_Complex
TC1900009774.hg.1	AC005513.1	3.56	8.75	-36.39	0.003	0.0119		Precursor_microRNA
TC0100015784.hg.1	SELENBP1	3.87	9.06	-36.4	6.51e-08	5.51e-06	selenium binding protein 1	Multiple_Complex
TC1500007659.hg.1	PIAS1	2.38	7.57	-36.47	1.68e-09	6.46e-07	protein inhibitor of activated STAT 1	Multiple_Complex
TC0600010991.hg.1	MBOAT1	2.69	7.88	-36.48	1.13e-08	1.74e-06	membrane bound O-acyltransferase domain containing 1	Multiple_Complex
TC1800006656.hg.1	VAPA	2.83	8.02	-36.51	1.04e-10	2.5e-07	VAMP associated protein A	Multiple_Complex
TC0300006784.hg.1	RAB5A	3.76	8.95	-36.52	7.5e-09	1.41e-06	RAB5A, member RAS oncogene family	Multiple_Complex
TC0300012943.hg.1	LXN	2.63	7.83	-36.52	2.91e-07	1.65e-05	latexin	Multiple_Complex
TC1000008270.hg.1	C10orf99	3.72	8.91	-36.56	3.76e-05	0.0006	chromosome 10 open reading frame 99	Multiple_Complex
TC1100012318.hg.1	IL18	1.67	6.86	-36.57	0.0001	0.0014	interleukin 18	Multiple_Complex
TC0700006468.hg.1		4.7	9.9	-36.59	4.96e-07	2.47e-05		NonCoding
TC0100015194.hg.1	SORT1	2.68	7.88	-36.6	1.41e-07	9.58e-06	sortilin 1	Multiple_Complex
TC0X00009441.hg.1	MED14	2.68	7.87	-36.69	3.23e-07	1.78e-05	mediator complex subunit 14	Multiple_Complex
TC1200012698.hg.1	CHPT1	1.74	6.93	-36.7	2.09e-08	2.51e-06	choline phosphotransferase 1	Multiple_Complex
TC1600007208.hg.1		5.93	11.13	-36.82	0.0024	0.0101		NonCoding
TC1100007772.hg.1	MS4A12	3.52	8.72	-36.98	5.61e-09	1.21e-06	membrane-spanning 4-domains, subfamily A, member 12	Multiple_Complex
TC0900011523.hg.1	HSPA5	3.97	9.18	-37	3.65e-08	3.64e-06	heat shock 70kDa protein 5 (glucose-regulated protein, 78kDa)	Multiple_Complex
TC1100012383.hg.1		3.95	9.16	-37.02	1.86e-08	2.37e-06		NonCoding
TC1600010792.hg.1	PHLPP2	2.15	7.36	-37.09	2.86e-09	8.45e-07	PH domain and leucine rich repeat protein phosphatase 2	Multiple_Complex
TC0300009168.hg.1	SELT; SELT.1	4.13	9.34	-37.12	3.23e-10	3.62e-07	selenoprotein T; SELT protein; Selenoprotein T; cDNA FLJ90525 fis, clone NT2RP4001001, highly similar to Selenoprotein T [Source:UniProtKB/TrEMBL;Acc:Q6IAK0]; Transcript Identified by AceView, Entrez Gene ID(s) 51714	Multiple_Complex
TC1800008824.hg.1	LMAN1	3.52	8.73	-37.15	7.64e-09	1.43e-06	lectin, mannose-binding, 1	Multiple_Complex
TC1100009524.hg.1	ST14	4.45	9.66	-37.17	9.75e-11	2.45e-07	suppression of tumorigenicity 14 (colon carcinoma)	Multiple_Complex
TC0500013205.hg.1	CAST	3.66	8.88	-37.26	1.65e-08	2.19e-06	calpastatin	Multiple_Complex
TC1900009833.hg.1	ITGB1P1	3.86	9.09	-37.41	9.85e-09	1.62e-06	integrin beta 1 pseudogene 1	Pseudogene
TC0400007361.hg.1	SLC30A9	3.23	8.46	-37.42	1.6e-08	2.14e-06	solute carrier family 30 (zinc transporter), member 9	Multiple_Complex
TC0700010796.hg.1	VPS41	2.35	7.58	-37.49	1.62e-07	1.07e-05	vacuolar protein sorting 41 homolog (S. cerevisiae)	Multiple_Complex
TC1000007819.hg.1	AC022538.1	2.58	7.81	-37.64	0.0068	0.0215		Precursor_microRNA
TC1100008790.hg.1	C11orf54	2.29	7.52	-37.68	2e-09	6.86e-07	chromosome 11 open reading frame 54	Multiple_Complex
TC1500010106.hg.1	TSPAN3	3.68	8.92	-37.69	2.12e-08	2.54e-06	tetraspanin 3	Multiple_Complex
TC1200010516.hg.1	SLC38A1	3.21	8.45	-37.79	1.37e-10	2.5e-07	solute carrier family 38, member 1	Multiple_Complex
TC2100008390.hg.1	PTTG1IP	3.69	8.93	-37.86	3.02e-07	1.69e-05	pituitary tumor-transforming 1 interacting protein	Multiple_Complex
TSUnmapped00000392.hg.1	FCGBP	5.17	10.42	-37.91	1.58e-05	0.0003	Fc fragment of IgG binding protein	Coding
TC1200008107.hg.1	RAP1B	2.33	7.58	-37.94	1.22e-09	5.56e-07	RAP1B, member of RAS oncogene family	Multiple_Complex
TC0900011177.hg.1	TXN	4.69	9.94	-37.94	1.1e-09	5.3e-07	thioredoxin	Multiple_Complex
TC0900011525.hg.1	RPS10P17	5.2	10.44	-37.94	1.15e-08	1.76e-06	Transcript Identified by AceView, Entrez Gene ID(s) 645857	Unassigned
TC1100009521.hg.1	APLP2	3.69	8.93	-37.98	8.5e-09	1.49e-06	amyloid beta (A4) precursor-like protein 2	Multiple_Complex
TC0400011192.hg.1	PLAC8	5.18	10.44	-38.32	7.04e-07	3.21e-05	placenta specific 8	Multiple_Complex
TC0200014770.hg.1	GCG	3.15	8.42	-38.44	3.07e-09	8.71e-07	glucagon	Multiple_Complex
TC0400008483.hg.1	UGT8	2.13	7.39	-38.44	1.93e-05	0.0004	UDP glycosyltransferase 8	Multiple_Complex
TC1000007127.hg.1	WAC	3.83	9.1	-38.55	1.86e-08	2.37e-06	WW domain containing adaptor with coiled-coil	Multiple_Complex
TC0400009221.hg.1	MSMO1	3.48	8.75	-38.64	2.37e-09	7.54e-07	methylsterol monooxygenase 1	Multiple_Complex
TC0700006783.hg.1	TSPAN13	4.23	9.5	-38.7	1.22e-05	0.0003	tetraspanin 13	Multiple_Complex
TC0200007815.hg.1	AC007365.2	3.38	8.65	-38.71	0.0045	0.0159		Precursor_microRNA
TC0200011034.hg.1	CAB39	1.8	7.08	-38.76	2.81e-10	3.38e-07	calcium binding protein 39	Multiple_Complex
TC0200009219.hg.1	MYO7B	2.52	7.8	-38.81	8.6e-08	6.71e-06	myosin VIIB	Multiple_Complex
TC1600009958.hg.1	NPIPB4	3.42	8.7	-38.98	6.21e-11	2.27e-07	nuclear pore complex interacting protein family, member B4	Multiple_Complex
TC0700011533.hg.1	GTF2IP1	2.84	8.13	-38.98	1.93e-07	1.22e-05	general transcription factor IIi pseudogene 1	Multiple_Complex
TC0300012596.hg.1	COPB2	1.99	7.28	-39	9.34e-10	5e-07	coatomer protein complex subunit beta 2 (beta prime)	Multiple_Complex
TC1900010625.hg.1	LGALS4	4.41	9.7	-39.01	9.1e-11	2.38e-07	lectin, galactoside-binding, soluble, 4	Multiple_Complex
TC1800006897.hg.1	LAMA3	3.56	8.84	-39.01	1.18e-07	8.44e-06	laminin, alpha 3	Multiple_Complex
TC1300009417.hg.1	AL354896.1	3.95	9.23	-39.03	0.0045	0.0159		Precursor_microRNA
TC0400010904.hg.1	YTHDC1	1.35	6.64	-39.04	9.19e-09	1.57e-06	YTH domain containing 1	Multiple_Complex
TC0400009137.hg.1	FNIP2	1.37	6.66	-39.1	5.19e-09	1.16e-06	folliculin interacting protein 2	Multiple_Complex
TC0600014154.hg.1	SLC35A1	2.37	7.66	-39.1	4.92e-10	3.93e-07	solute carrier family 35 (CMP-sialic acid transporter), member A1	Multiple_Complex
TC0600008319.hg.1	FAM83B	2.42	7.71	-39.12	2.21e-08	2.61e-06	family with sequence similarity 83, member B	Multiple_Complex
TC0800007042.hg.1	ADAMDEC1	3.49	8.78	-39.12	1.29e-08	1.89e-06	ADAM-like, decysin 1	Multiple_Complex
TC0100011651.hg.1	MORF4L1P1	2.89	8.19	-39.17	2.04e-08	2.49e-06	mortality factor 4 like 1 pseudogene 1 [Source:HGNC Symbol;Acc:HGNC:20400]	Pseudogene
TC0100010648.hg.1	PRDX6	3.94	9.23	-39.34	1.58e-08	2.14e-06	peroxiredoxin 6	Multiple_Complex
TC0400010230.hg.1	GBA3	4.13	9.43	-39.46	1.8e-09	6.53e-07	Jeck2013 ANTISENSE, coding, INTERNAL, intronic best transcript NM_020973	Multiple_Complex
TC1600010006.hg.1	PRSS8	4.31	9.62	-39.57	1.41e-07	9.59e-06	protease, serine, 8	Multiple_Complex
TC0600012316.hg.1	TMEM30A	2.16	7.46	-39.58	1.14e-09	5.4e-07	transmembrane protein 30A	Multiple_Complex
TC0800011239.hg.1	COX6C	3.61	8.92	-39.59	1.05e-08	1.68e-06	cytochrome c oxidase subunit VIc	Multiple_Complex
TC1100011105.hg.1	RNU6-118P	1.8	7.11	-39.86	4.07e-08	3.92e-06	RNA, U6 small nuclear 118, pseudogene [Source:HGNC Symbol;Acc:HGNC:47081]	Small_RNA
TC0200015009.hg.1	ATF2	2.73	8.05	-39.88	7.53e-11	2.27e-07	activating transcription factor 2	Multiple_Complex
TC1500008043.hg.1	ABHD17C	2.38	7.71	-40.12	1.03e-09	5.16e-07	abhydrolase domain containing 17C	Multiple_Complex
TC14_GL000194v1_random00006433.hg.1	AC145212.3	3.07	8.4	-40.13	0.0008	0.0045		Precursor_microRNA
TC0400011087.hg.1	CCNI	4.38	9.7	-40.19	5.54e-11	2.27e-07	cyclin I	Multiple_Complex
TC1100012121.hg.1	TMEM123	4.19	9.52	-40.19	1.32e-08	1.91e-06	transmembrane protein 123	Multiple_Complex
TC1700007454.hg.1	GOSR1	2.96	8.28	-40.21	4.52e-09	1.07e-06	golgi SNAP receptor complex member 1	Multiple_Complex
TC1900011641.hg.1	OAZ1	3.42	8.76	-40.28	3.38e-10	3.62e-07	ornithine decarboxylase antizyme 1	Multiple_Complex
TC0900010485.hg.1	GNAQ	2.47	7.81	-40.44	2.9e-09	8.53e-07	guanine nucleotide binding protein (G protein), q polypeptide	Multiple_Complex
TC0900007435.hg.1	CBWD5	3.78	9.12	-40.59	1.77e-09	6.5e-07	COBW domain containing 5	Multiple_Complex
TC0900011217.hg.1	PTBP3	3.6	8.95	-40.71	4.1e-09	1.01e-06	polypyrimidine tract binding protein 3	Multiple_Complex
TC0700013419.hg.1	ARPC1A	3.59	8.94	-40.74	6.09e-10	4.22e-07	actin related protein 2/3 complex subunit 1A	Multiple_Complex
TC1000008926.hg.1	ACSL5	3.58	8.93	-40.81	3.66e-11	2.27e-07	acyl-CoA synthetase long-chain family member 5	Multiple_Complex
TC1800008331.hg.1	SS18	1.69	7.05	-41.05	3.18e-10	3.61e-07	synovial sarcoma translocation, chromosome 18	Multiple_Complex
TC0400011466.hg.1	UBE2D3	4.18	9.55	-41.1	3.85e-09	9.78e-07	ubiquitin conjugating enzyme E2D 3	Multiple_Complex
TC1700012283.hg.1	LUC7L3	2.9	8.27	-41.16	2.21e-10	3.05e-07	LUC7-like 3 pre-mRNA splicing factor	Multiple_Complex
TC1300008517.hg.1	HMGB1	3.89	9.25	-41.27	3.25e-07	1.78e-05	high mobility group box 1	Multiple_Complex
TC0700006795.hg.1	AHR	3.33	8.7	-41.3	5.6e-10	4.04e-07	aryl hydrocarbon receptor	Multiple_Complex
TC0700011799.hg.1	HEPACAM2	3.24	8.61	-41.32	7.47e-08	6.06e-06	HEPACAM family member 2	Multiple_Complex
TC0X00010242.hg.1	SRIP2	3.41	8.78	-41.32	1.19e-09	5.55e-07	sorcin pseudogene 2 [Source:HGNC Symbol;Acc:HGNC:38734]	Multiple_Complex
TC1400010777.hg.1	TC2N	3.11	8.48	-41.33	2.74e-09	8.3e-07	tandem C2 domains, nuclear	Multiple_Complex
TC0100012443.hg.1		2.59	7.96	-41.38	4.23e-06	0.0001		NonCoding
TC0300007046.hg.1	TCEA1P2	2.18	7.55	-41.47	6.39e-10	4.3e-07	transcription elongation factor A (SII), 1 pseudogene 2 [Source:HGNC Symbol;Acc:HGNC:29891]	Pseudogene
TC1000007888.hg.1	VPS26A	2.45	7.83	-41.67	1.48e-09	6.04e-07	VPS26 retromer complex component A	Multiple_Complex
TC0600013727.hg.1	EZR	4.74	10.12	-41.75	2.35e-10	3.1e-07	ezrin	Multiple_Complex
TC1200012644.hg.1	PA2G4	3.5	8.88	-41.78	3.67e-11	2.27e-07	proliferation-associated 2G4	Multiple_Complex
TC1000007925.hg.1	EIF4EBP2	3.92	9.31	-41.78	8.82e-11	2.35e-07	eukaryotic translation initiation factor 4E binding protein 2	Multiple_Complex
TC2100007881.hg.1	CLDN8	2.36	7.75	-41.8	9.96e-05	0.0011	claudin 8	Coding
TCUn_GL000224v100006433.hg.1	AL591856.1	3.99	9.37	-41.83	0.0009	0.005		Precursor_microRNA
TC1600007958.hg.1	MT1L	5.14	10.53	-41.84	9.95e-10	5.11e-07	metallothionein 1L (gene/pseudogene)	Multiple_Complex
TC0800011211.hg.1	NIPAL2	2.32	7.71	-41.88	4.98e-08	4.5e-06	NIPA-like domain containing 2	Multiple_Complex
TC1700011731.hg.1	ATP5H	3.06	8.45	-41.92	6.76e-11	2.27e-07	ATP synthase, H+ transporting, mitochondrial Fo complex subunit D	Multiple_Complex
TC1000012227.hg.1	CLRN3	2.79	8.19	-42.1	4.57e-11	2.27e-07	clarin 3	Coding
TC0100007398.hg.1	TMEM50A	3.67	9.07	-42.17	4.15e-09	1.02e-06	transmembrane protein 50A	Multiple_Complex
TC0200008680.hg.1	SLC9A2	2.37	7.77	-42.31	3.79e-06	0.0001	solute carrier family 9, subfamily A (NHE2, cation proton antiporter 2), member 2	Multiple_Complex
TC1600007965.hg.1	MT1F	3.96	9.37	-42.53	1.51e-08	2.07e-06	metallothionein 1F	Multiple_Complex
TC0400009675.hg.1	RP11-478C6.4	3.84	9.25	-42.54	5.42e-10	4.04e-07		Multiple_Complex
TC0600010357.hg.1		4.11	9.52	-42.68	2.1e-07	1.29e-05		NonCoding
TC2200006440.hg.1		4.03	9.44	-42.71	0.0007	0.0044		NonCoding
TC2000008473.hg.1	KIF16B	2.57	7.99	-42.87	6.56e-09	1.31e-06	kinesin family member 16B	Multiple_Complex
TC0700012029.hg.1	sleyskaby	5.88	11.3	-42.95	1.52e-11	2.27e-07	Transcript Identified by AceView	Unassigned
TC0700011796.hg.1	SAMD9	2.9	8.33	-43	5.01e-08	4.52e-06	sterile alpha motif domain containing 9	Coding
TC1700008263.hg.1	ABCC3	3.48	8.9	-43.01	1.89e-09	6.69e-07	ATP binding cassette subfamily C member 3	Multiple_Complex
TC0200007834.hg.1	AC007318.5	3.46	8.89	-43.02	3.34e-08	3.42e-06		Pseudogene
TC0400010282.hg.1	SEL1L3	3.88	9.3	-43.02	2.75e-07	1.58e-05	sel-1 suppressor of lin-12-like 3 (C. elegans)	Multiple_Complex
TC1200011251.hg.1	TSPAN8	2	7.42	-43.05	4.12e-10	3.81e-07	tetraspanin 8	Multiple_Complex
TC1500007067.hg.1	CKMT1A	4.67	10.1	-43.21	5.81e-10	4.13e-07	creatine kinase, mitochondrial 1A	Multiple_Complex
TC1000006911.hg.1	TMEM236	2.38	7.82	-43.22	1.33e-10	2.5e-07	transmembrane protein 236	Coding
TC1200010655.hg.1	LIMA1	4.16	9.6	-43.42	1.75e-08	2.28e-06	LIM domain and actin binding 1	Multiple_Complex
TC0700012030.hg.1		5.43	10.87	-43.44	5.3e-08	4.7e-06		NonCoding
TC0400012175.hg.1	AC020703.2	3.55	9	-43.63	0.0047	0.0164		Precursor_microRNA
TC1000009908.hg.1	RSU1	3.21	8.65	-43.65	1.64e-07	1.07e-05	Ras suppressor protein 1	Multiple_Complex
TC0300013809.hg.1	RPL14	4.96	10.41	-43.69	2.04e-10	3e-07	ribosomal protein L14	Multiple_Complex
TC1500007299.hg.1		5.23	10.68	-43.74	0.0097	0.0278		NonCoding
TC0600012413.hg.1	IBTK	2.01	7.46	-43.74	9.16e-09	1.56e-06	inhibitor of Bruton agammaglobulinemia tyrosine kinase	Multiple_Complex
TC1500010093.hg.1	ETFA	2.71	8.17	-43.96	1.44e-10	2.5e-07	electron-transfer-flavoprotein, alpha polypeptide	Multiple_Complex
TC0100013076.hg.1	PADI2	3.56	9.02	-44.09	2.04e-09	6.91e-07	peptidyl arginine deiminase, type II	Multiple_Complex
TC0400008879.hg.1	GAB1	2.24	7.71	-44.27	1.99e-08	2.45e-06	GRB2-associated binding protein 1	Multiple_Complex
TC1800007411.hg.1	NEDD4L	2.28	7.76	-44.52	9.22e-10	5e-07	neural precursor cell expressed, developmentally down-regulated 4-like, E3 ubiquitin protein ligase	Multiple_Complex
TC2000008522.hg.1	AL050321.1	3.32	8.79	-44.57	0.003	0.0121		Precursor_microRNA
TC0100016703.hg.1		4	9.48	-44.66	0.0088	0.0259		NonCoding
TC1200012819.hg.1	TMBIM4	2.35	7.83	-44.67	3.7e-08	3.68e-06	transmembrane BAX inhibitor motif containing 4	Multiple_Complex
TC0X00007704.hg.1	COX7B	3.6	9.08	-44.74	8.31e-07	3.63e-05	cytochrome c oxidase subunit VIIb	Multiple_Complex
TC0400012945.hg.1	HSD17B11	3.75	9.23	-44.86	1.04e-07	7.68e-06	hydroxysteroid (17-beta) dehydrogenase 11	Multiple_Complex
TC2000009975.hg.1	TMEM230	3.03	8.52	-44.88	5.07e-09	1.14e-06	transmembrane protein 230	Multiple_Complex
TC0400012078.hg.1	NR3C2	2.43	7.92	-44.96	7.45e-07	3.34e-05	nuclear receptor subfamily 3, group C, member 2	Multiple_Complex
TC1500008840.hg.1	TJP1	2.38	7.87	-44.97	2.95e-09	8.62e-07	tight junction protein 1	Multiple_Complex
TC0200009964.hg.1	HAT1	3.02	8.52	-45.02	1.01e-08	1.65e-06	histone acetyltransferase 1	Multiple_Complex
TC0300006942.hg.1	STT3B	2.9	8.4	-45.2	7.75e-10	4.59e-07	STT3B, subunit of the oligosaccharyltransferase complex (catalytic)	Multiple_Complex
TC0100018463.hg.1	RHOC	3.23	8.72	-45.2	1.13e-07	8.17e-06	ras homolog family member C	Multiple_Complex
TC0Y00007044.hg.1	AC134878.2	2.19	7.69	-45.24	0.0006	0.0039		Precursor_microRNA
TC1600008209.hg.1	CDH1	3.67	9.17	-45.41	3.64e-09	9.49e-07	cadherin 1, type 1	Multiple_Complex
TC0400010940.hg.1	SULT1B1	2.35	7.85	-45.41	4.56e-09	1.08e-06	sulfotransferase family 1B member 1	Coding
TC1200007686.hg.1	KRT18	3.69	9.2	-45.49	4.12e-10	3.81e-07	keratin 18, type I	Multiple_Complex
TC1400008119.hg.1	PAPOLA	2.75	8.26	-45.54	3.49e-09	9.27e-07	poly(A) polymerase alpha	Multiple_Complex
TC0600014261.hg.1	DDX39B; SNORD84	2.95	8.46	-45.55	8.01e-09	1.46e-06	DEAD (Asp-Glu-Ala-Asp) box polypeptide 39B; small nucleolar RNA, C/D box 84	Multiple_Complex
TC1000008269.hg.1	GHITM	3.62	9.14	-45.69	2.6e-11	2.27e-07	growth hormone inducible transmembrane protein	Multiple_Complex
TCUn_KI270741v100006434.hg.1	AUXG01000517.1	3.32	8.84	-45.69	0.0015	0.0072		Precursor_microRNA
TC0100011018.hg.1	MIR4426	3.25	8.76	-45.72	1.79e-10	2.9e-07	microRNA 4426	Multiple_Complex
TC0700007399.hg.1	PPIA	5	10.52	-45.84	9.73e-09	1.62e-06	peptidylprolyl isomerase A (cyclophilin A)	Multiple_Complex
TC1100007003.hg.1	LDHA	3.46	8.99	-46.02	1.68e-09	6.46e-07	lactate dehydrogenase A	Multiple_Complex
TC0200016421.hg.1	BRE	2.96	8.49	-46.05	2.16e-09	7.23e-07	brain and reproductive organ-expressed (TNFRSF1A modulator)	Multiple_Complex
TC0100009414.hg.1	ATP5F1	3.57	9.1	-46.2	3.88e-10	3.81e-07	ATP synthase, H+ transporting, mitochondrial Fo complex subunit B1	Multiple_Complex
TC0400012956.hg.1	ELOVL6	2.38	7.92	-46.54	1.83e-08	2.35e-06	ELOVL fatty acid elongase 6	Multiple_Complex
TC1200007061.hg.1	CMAS	2.42	7.97	-46.73	3.44e-11	2.27e-07	cytidine monophosphate N-acetylneuraminic acid synthetase	Multiple_Complex
TC1000011716.hg.1	USMG5; MIR1307	2.91	8.46	-46.82	7.6e-11	2.27e-07	up-regulated during skeletal muscle growth 5 homolog (mouse); microRNA 1307	Multiple_Complex
TC1200006629.hg.1	GAPDH	5.45	11	-46.88	5.25e-10	4.04e-07	glyceraldehyde-3-phosphate dehydrogenase	Multiple_Complex
TC1600007964.hg.1	MT1B; MT1CP	5.03	10.59	-46.95	3.01e-08	3.21e-06	metallothionein 1B; metallothionein 1C, pseudogene	Multiple_Complex
TC0400009322.hg.1	GALNT7	2.81	8.36	-47.04	8.29e-08	6.51e-06	polypeptide N-acetylgalactosaminyltransferase 7	Multiple_Complex
TC1900011682.hg.1	RAB8A	3.78	9.34	-47.06	6.03e-08	5.22e-06	RAB8A, member RAS oncogene family	Multiple_Complex
TC0400007799.hg.1	SLC4A4	2.87	8.44	-47.47	3.86e-08	3.8e-06	solute carrier family 4 (sodium bicarbonate cotransporter), member 4	Multiple_Complex
TC0200009895.hg.1	CERS6	2.87	8.44	-47.5	1.34e-08	1.92e-06	ceramide synthase 6	Multiple_Complex
TC0400008984.hg.1	RPS3A; SNORD73A	4.97	10.55	-47.69	5.55e-10	4.04e-07	ribosomal protein S3A; small nucleolar RNA, C/D box 73A	Multiple_Complex
TC1100007262.hg.1	EHF	3.96	9.54	-47.74	1.78e-09	6.5e-07	ets homologous factor	Multiple_Complex
TC0700008360.hg.1	CASD1	2.62	8.2	-47.74	1.63e-10	2.73e-07	CAS1 domain containing 1	Multiple_Complex
TC0600014217.hg.1	SERPINB1	3.27	8.84	-47.8	3.11e-08	3.27e-06	serpin peptidase inhibitor, clade B (ovalbumin), member 1	Multiple_Complex
TC1300009273.hg.1	COMMD6	2.04	7.62	-47.99	4.2e-10	3.82e-07	COMM domain containing 6	Multiple_Complex
TC1800008584.hg.1	ATP5A1	2.95	8.54	-48.04	1.95e-11	2.27e-07	ATP synthase, H+ transporting, mitochondrial F1 complex, alpha subunit 1, cardiac muscle	Multiple_Complex
TC0100011129.hg.1	NR5A2	3.19	8.78	-48.26	1.67e-08	2.21e-06	nuclear receptor subfamily 5, group A, member 2	Multiple_Complex
TC1900006470.hg.1	BSG	4.25	9.85	-48.34	4.88e-09	1.12e-06	basigin (Ok blood group)	Multiple_Complex
TC1200010927.hg.1	ATP5B	4.57	10.18	-48.64	3.42e-09	9.27e-07	ATP synthase, H+ transporting, mitochondrial F1 complex, beta polypeptide	Multiple_Complex
TC1000011704.hg.1	NT5C2	1.87	7.48	-48.76	1.24e-09	5.57e-07	5-nucleotidase, cytosolic II	Multiple_Complex
TSUnmapped00000488.hg.1	ZDHHC3	3.51	9.12	-48.98	3.91e-09	9.79e-07	zinc finger, DHHC-type containing 3	Coding
TC1300007843.hg.1	TM9SF2	3.82	9.43	-48.99	1.1e-09	5.3e-07	transmembrane 9 superfamily member 2	Multiple_Complex
TC0300012346.hg.1	RPN1	3.35	8.97	-49.17	6.75e-11	2.27e-07	ribophorin I	Multiple_Complex
TC0300011485.hg.1	FOXP1	3.56	9.18	-49.22	3.83e-10	3.81e-07	forkhead box P1	Multiple_Complex
TC0200011889.hg.1	LAPTM4A	4.97	10.59	-49.22	3.19e-10	3.61e-07	lysosomal protein transmembrane 4 alpha	Multiple_Complex
TC1400010596.hg.1	PSMA6	2.45	8.07	-49.29	2.46e-10	3.15e-07	proteasome subunit alpha 6	Multiple_Complex
TC0900008178.hg.1	NANS	2.73	8.36	-49.46	1.37e-09	5.89e-07	N-acetylneuraminic acid synthase	Multiple_Complex
TC1300010030.hg.1	N4BP2L2	3.22	8.85	-49.53	1.88e-09	6.66e-07	NEDD4 binding protein 2-like 2	Multiple_Complex
TC1000011847.hg.1	RP11-214N15.5	4.69	10.32	-49.65	3.13e-09	8.8e-07		Multiple_Complex
TC0300008284.hg.1	HHLA2	2.07	7.71	-49.7	5.67e-09	1.21e-06	HERV-H LTR-associating 2	Coding
TC0100016318.hg.1	MPC2	1.49	7.13	-49.89	1.23e-10	2.5e-07	mitochondrial pyruvate carrier 2	Multiple_Complex
TC0400012977.hg.1	SH3D19	2.77	8.41	-49.95	2.35e-09	7.54e-07	SH3 domain containing 19	Multiple_Complex
TC0700007344.hg.1	AC011738.1	3.28	8.93	-50.04	0.0041	0.0148		Precursor_microRNA
TC1700011121.hg.1	TOB1	2.79	8.44	-50.07	4.56e-10	3.85e-07	transducer of ERBB2, 1	Multiple_Complex
TSUnmapped00000477.hg.1	SURF4	2.9	8.54	-50.11	5.33e-10	4.04e-07	surfeit 4	Coding
TC0700013443.hg.1	CFTR	2.43	8.08	-50.28	3.64e-05	0.0006	cystic fibrosis transmembrane conductance regulator	Multiple_Complex
TC1800006508.hg.1	MYL12B	4.42	10.08	-50.45	5.47e-09	1.19e-06	myosin light chain 12B	Coding
TC0600014143.hg.1	PHF3	2.6	8.26	-50.51	1.1e-06	4.49e-05	PHD finger protein 3	Multiple_Complex
TC0300012718.hg.1	PLOD2	2.79	8.45	-50.61	2.44e-07	1.44e-05	procollagen-lysine, 2-oxoglutarate 5-dioxygenase 2	Multiple_Complex
TC0100015048.hg.1	MIR548N	5.19	10.85	-50.63	0.0052	0.0176	Homo sapiens microRNA 548n (MIR548N), microRNA.	Precursor_microRNA
TC1100013190.hg.1	CFL1	3.89	9.56	-51.15	7.48e-11	2.27e-07	cofilin 1 (non-muscle)	Multiple_Complex
TC0500009181.hg.1	CNOT8	1.76	7.44	-51.21	7.82e-09	1.45e-06	CCR4-NOT transcription complex subunit 8	Multiple_Complex
TC0500010615.hg.1	SEPP1	2.76	8.44	-51.25	1.05e-07	7.74e-06	selenoprotein P, plasma, 1	Multiple_Complex
TC1000006703.hg.1	ATP5C1	3.02	8.7	-51.32	1.21e-09	5.56e-07	ATP synthase, H+ transporting, mitochondrial F1 complex, gamma polypeptide 1	Multiple_Complex
TC0400007879.hg.1	USO1	3.7	9.38	-51.33	1.95e-10	3e-07	USO1 vesicle transport factor	Multiple_Complex
TC0200009905.hg.1	DHRS9	2.52	8.2	-51.37	8.93e-08	6.89e-06	dehydrogenase/reductase (SDR family) member 9	Coding
TC0700011383.hg.1	SBDS	2.19	7.88	-51.5	3.43e-09	9.27e-07	Shwachman-Bodian-Diamond syndrome	Multiple_Complex
TC2200007842.hg.1	CU463998.2	3.48	9.16	-51.51	0.0009	0.0051		Precursor_microRNA
TC1700011053.hg.1	AC006487.1	3.27	8.96	-51.67	0.004	0.0147		Precursor_microRNA
TSUnmapped00000333.hg.1	SURF4	2.89	8.58	-51.73	7.57e-10	4.59e-07	surfeit 4	Coding
TC1700006719.hg.1	RNASEK; C17orf49; RNASEK-C17orf49	4.3	9.99	-51.73	1.41e-10	2.5e-07	ribonuclease, RNase K; chromosome 17 open reading frame 49; RNASEK-C17orf49 readthrough	Multiple_Complex
TC0600012711.hg.1	AL359709.1	2.05	7.74	-51.9	0.0059	0.0193		Precursor_microRNA
TC1500010757.hg.1	RAB11A	2.73	8.44	-52.22	3.39e-10	3.62e-07	RAB11A, member RAS oncogene family	Multiple_Complex
TC1800008730.hg.1	MBD2	3.41	9.15	-53.47	1.92e-09	6.77e-07	methyl-CpG binding domain protein 2	Multiple_Complex
TC1700010145.hg.1	RP11-578C11.2	2.45	8.19	-53.53	6.08e-09	1.27e-06		Multiple_Complex
TC0200012956.hg.1	GFPT1	4.03	9.78	-53.55	8.57e-09	1.5e-06	glutamine--fructose-6-phosphate transaminase 1	Multiple_Complex
TC0200009857.hg.1	RP11-452N17.1	3.79	9.54	-53.86	9.12e-10	5e-07		Pseudogene
TC0900007992.hg.1	FAM120A	3.28	9.04	-54.08	5.14e-08	4.61e-06	family with sequence similarity 120A	Multiple_Complex
TC0200012683.hg.1	AC073215.1	3.34	9.1	-54.27	0.0031	0.0122		Precursor_microRNA
TC1400009388.hg.1	PPP2R5E	1.5	7.27	-54.79	3.96e-09	9.86e-07	protein phosphatase 2, regulatory subunit B, epsilon isoform	Multiple_Complex
TC0200016672.hg.1	RTN4	3	8.78	-54.8	4.73e-10	3.9e-07	reticulon 4	Multiple_Complex
TC1600008134.hg.1	CA7	3.1	8.88	-54.81	2.5e-10	3.15e-07	carbonic anhydrase VII	Coding
TC0500009076.hg.1	SLC26A2	3.43	9.21	-55.03	6.19e-11	2.27e-07	solute carrier family 26 (anion exchanger), member 2	Multiple_Complex
TC0900008345.hg.1	RAD23B	3.18	8.98	-55.91	3.34e-10	3.62e-07	RAD23 homolog B, nucleotide excision repair protein	Multiple_Complex
TC0600007268.hg.1	HIST1H4C	4.19	10.02	-56.86	2.85e-07	1.62e-05	histone cluster 1, H4c	Coding
TC1200009247.hg.1	TMED2	3.59	9.43	-57.18	4.28e-10	3.82e-07	transmembrane p24 trafficking protein 2	Multiple_Complex
TC0700009083.hg.1	AHCYL2	3.68	9.53	-57.53	2.13e-08	2.55e-06	adenosylhomocysteinase-like 2	Multiple_Complex
TC0100009760.hg.1	NUDT4P1; NUDT4P2; NUDT4	3.81	9.65	-57.62	1.5e-09	6.04e-07	nudix hydrolase 4 pseudogene 1; nudix hydrolase 4 pseudogene 2; nudix hydrolase 4	Multiple_Complex
TC0100009833.hg.1	NUDT4; NUDT4P1	3.81	9.65	-57.62	1.5e-09	6.04e-07	nudix hydrolase 4; nudix hydrolase 4 pseudogene 1	Multiple_Complex
TC0300013736.hg.1	DLG1	2.08	7.93	-57.7	4.68e-10	3.9e-07	discs, large homolog 1 (Drosophila)	Multiple_Complex
TC0300007101.hg.1	RPSA; SNORA62; SNORA6	4.39	10.24	-57.79	3.11e-08	3.27e-06	ribosomal protein SA; small nucleolar RNA, H/ACA box 62; small nucleolar RNA, H/ACA box 6	Multiple_Complex
TC0800012433.hg.1	TPD52	3.59	9.44	-57.87	2.07e-08	2.51e-06	tumor protein D52	Multiple_Complex
TC1600007959.hg.1	MT1E	4.62	10.48	-57.99	1.49e-07	1e-05	metallothionein 1E	Multiple_Complex
TC0900009773.hg.1	LRRC19	1.98	7.84	-58.15	2.22e-10	3.05e-07	leucine rich repeat containing 19	Multiple_Complex
TC1000008092.hg.1	VDAC2	3.1	8.97	-58.35	1.24e-08	1.85e-06	voltage-dependent anion channel 2	Multiple_Complex
TC0200016662.hg.1	CALM2	4.11	9.98	-58.4	1.19e-09	5.55e-07	calmodulin 2 (phosphorylase kinase, delta)	Multiple_Complex
TC1100012382.hg.1	NXPE4	3.58	9.45	-58.43	2.78e-09	8.35e-07	neurexophilin and PC-esterase domain family, member 4	Coding
TC1600011501.hg.1	NPIPB3	3.07	8.94	-58.59	4.11e-08	3.95e-06	nuclear pore complex interacting protein family, member B3	Multiple_Complex
TC0700012663.hg.1	MIR3654	3.2	9.09	-59.2	8.86e-09	1.53e-06	Homo sapiens microRNA 3654 (MIR3654), microRNA.	Multiple_Complex
TC1600009954.hg.1	MAPK3	3.86	9.75	-59.23	9.15e-09	1.56e-06	mitogen-activated protein kinase 3	Multiple_Complex
TC0600011071.hg.1	C6orf62	2.92	8.81	-59.24	6.22e-11	2.27e-07	chromosome 6 open reading frame 62	Multiple_Complex
TC1200012843.hg.1	ARPC3	2.88	8.78	-59.35	2e-08	2.46e-06	actin related protein 2/3 complex subunit 3	NonCoding
TC0400008053.hg.1	AFF1	3.27	9.17	-59.73	2.04e-10	3e-07	AF4/FMR2 family, member 1	Multiple_Complex
TC0300013058.hg.1	GOLIM4	2.7	8.6	-59.81	6.63e-11	2.27e-07	golgi integral membrane protein 4	Multiple_Complex
TC1800009268.hg.1	DSC2	3.65	9.56	-59.91	3.56e-08	3.57e-06	desmocollin 2	Multiple_Complex
TC1100006506.hg.1	MUC2	4.9	10.81	-59.98	1.74e-09	6.47e-07	mucin 2, oligomeric mucus/gel-forming	Multiple_Complex
TC0500012425.hg.1	CSNK1A1	3.18	9.09	-60.02	1.91e-08	2.4e-06	casein kinase 1, alpha 1	Multiple_Complex
TC0900011103.hg.1		2.24	8.15	-60.03	0.003	0.012		NonCoding
TC1200011916.hg.1	PPP1CC	2.84	8.75	-60.15	2.41e-08	2.76e-06	protein phosphatase 1, catalytic subunit, gamma isozyme	Multiple_Complex
TC0100013182.hg.1	CAMK2N1	4.39	10.31	-60.23	1.04e-07	7.69e-06	calcium/calmodulin-dependent protein kinase II inhibitor 1	Multiple_Complex
TC1100012992.hg.1	HSD17B12	2.28	8.2	-60.56	1.19e-10	2.5e-07	hydroxysteroid (17-beta) dehydrogenase 12	Multiple_Complex
TC1400010798.hg.1	IGHA2	5.92	11.84	-60.59	1.34e-07	9.24e-06	immunoglobulin heavy constant alpha 2 (A2m marker)	Coding
TC0500012059.hg.1	VDAC1	2.67	8.59	-60.6	3.87e-09	9.78e-07	voltage-dependent anion channel 1	Multiple_Complex
TC1100012230.hg.1	EXPH5	2.61	8.54	-60.88	3.26e-06	0.0001	exophilin 5	Multiple_Complex
TC0500009700.hg.1	CANX	3.98	9.91	-61.04	1.3e-10	2.5e-07	calnexin	Multiple_Complex
TC0700007857.hg.1	TMEM248	2.13	8.07	-61.74	4.15e-09	1.02e-06	transmembrane protein 248	Multiple_Complex
TC0900009437.hg.1	AK3	2.56	8.52	-62.23	2.48e-06	8.24e-05	adenylate kinase 3	Multiple_Complex
TC1500007510.hg.1	TPM1	3.34	9.3	-62.31	8.16e-10	4.72e-07	tropomyosin 1 (alpha)	Multiple_Complex
TC0800012144.hg.1	EEF1D	2.67	8.64	-62.82	2.8e-06	8.94e-05	eukaryotic translation elongation factor 1 delta (guanine nucleotide exchange protein)	Multiple_Complex
TC1000011904.hg.1	ABLIM1	3.63	9.6	-63.06	2.66e-07	1.54e-05	actin binding LIM protein 1	Multiple_Complex
TC1800007014.hg.1	DSG2	2.49	8.48	-63.46	3.2e-07	1.77e-05	desmoglein 2	Multiple_Complex
TC0500009481.hg.1	ATP6V0E1	3.89	9.88	-63.49	1.07e-09	5.23e-07	ATPase, H+ transporting, lysosomal 9kDa, V0 subunit e1	Multiple_Complex
TC0X00007222.hg.1	PLP2	4.41	10.41	-63.81	1.97e-08	2.44e-06	proteolipid protein 2 (colonic epithelium-enriched)	Multiple_Complex
TC0200007835.hg.1	ACTR2	3.76	9.76	-63.93	2.91e-11	2.27e-07	ARP2 actin-related protein 2 homolog (yeast)	Multiple_Complex
TC0700011347.hg.1	AC068533.1	3.44	9.44	-63.93	0.003	0.012		Precursor_microRNA
TC0400007938.hg.1	BMP2K	2.48	8.5	-64.66	2.24e-09	7.37e-07	BMP2 inducible kinase	Multiple_Complex
TC0800010765.hg.1	TRAM1	2.76	8.78	-64.84	1.97e-09	6.86e-07	translocation associated membrane protein 1	Multiple_Complex
TC1400008395.hg.1	EIF5	3.5	9.55	-66.28	1.23e-09	5.56e-07	eukaryotic translation initiation factor 5	Multiple_Complex
TC1700008175.hg.1	CALCOCO2	2.5	8.56	-66.73	3.86e-11	2.27e-07	calcium binding and coiled-coil domain 2	Multiple_Complex
TC1600008137.hg.1	CES3; CES2	3.03	9.1	-67.1	1.17e-08	1.77e-06	carboxylesterase 3; carboxylesterase 2	Multiple_Complex
TC0600012814.hg.1	CD164	3.7	9.78	-67.64	6.97e-09	1.35e-06	CD164 molecule, sialomucin	Multiple_Complex
TC2000006799.hg.1	DSTN	2.3	8.39	-68.06	5.02e-11	2.27e-07	destrin (actin depolymerizing factor)	Multiple_Complex
TC0100014250.hg.1	TMEM59	3.47	9.56	-68.38	1.4e-10	2.5e-07	transmembrane protein 59	Multiple_Complex
TC0500013204.hg.1	CAST	3.45	9.54	-68.47	1.89e-07	1.2e-05	calpastatin	Multiple_Complex
TC0100008955.hg.1	PKN2	2.37	8.47	-68.54	8e-11	2.27e-07	protein kinase N2	Multiple_Complex
TC1500010733.hg.1	C15orf48; MIR147B	3.46	9.57	-69.22	9.92e-09	1.63e-06	chromosome 15 open reading frame 48; microRNA 147b	Multiple_Complex
TC0100010543.hg.1	ATP1B1	3.97	10.08	-69.27	3.53e-07	1.89e-05	ATPase, Na+/K+ transporting, beta 1 polypeptide	Multiple_Complex
TC0300012237.hg.1	steeberbu	1.65	7.77	-69.52	1.2e-08	1.82e-06	Transcript Identified by AceView	Unassigned
TC0X00010207.hg.1	POF1B	1.88	8	-69.55	5.76e-06	0.0002	premature ovarian failure, 1B	Multiple_Complex
TC1700008465.hg.1	CLTC	2.54	8.66	-69.6	4.03e-11	2.27e-07	clathrin, heavy chain (Hc)	Multiple_Complex
TC0500008568.hg.1	SLC12A2	2.67	8.8	-70.19	4.38e-11	2.27e-07	solute carrier family 12 (sodium/potassium/chloride transporter), member 2	Multiple_Complex
TC0500010639.hg.1	CCL28	2.72	8.85	-70.25	3.66e-09	9.5e-07	chemokine (C-C motif) ligand 28	Multiple_Complex
TC0100012497.hg.1	GNB1	3.15	9.29	-70.57	5.44e-10	4.04e-07	guanine nucleotide binding protein (G protein), beta polypeptide 1	Multiple_Complex
TC0600011464.hg.1	SLC44A4	3.74	9.88	-70.64	2.35e-05	0.0004	solute carrier family 44, member 4	Multiple_Complex
TC1600011505.hg.1	NPIPB4	2.92	9.07	-70.81	5.07e-11	2.27e-07	nuclear pore complex interacting protein family, member B4	Multiple_Complex
TC0800012451.hg.1	EIF3E	3.1	9.26	-71.23	2.36e-07	1.41e-05	eukaryotic translation initiation factor 3, subunit E	Multiple_Complex
TC1500008312.hg.1	IQGAP1	3.72	9.87	-71.31	4.78e-09	1.11e-06	IQ motif containing GTPase activating protein 1	Multiple_Complex
TC1400008606.hg.1	RNASE1	3.77	9.93	-71.49	1.99e-09	6.86e-07	ribonuclease, RNase A family, 1 (pancreatic)	Multiple_Complex
TC0400009284.hg.1	CLCN3	3.22	9.38	-71.66	2.11e-10	3.02e-07	chloride channel, voltage-sensitive 3	Multiple_Complex
TC1100013110.hg.1	STT3A	3.25	9.41	-71.89	4.84e-09	1.12e-06	STT3A, subunit of the oligosaccharyltransferase complex (catalytic)	Multiple_Complex
TC1800008781.hg.1	ATP8B1	3.65	9.83	-72.13	7.78e-10	4.59e-07	ATPase, aminophospholipid transporter, class I, type 8B, member 1	Multiple_Complex
TC0100018572.hg.1	LYPD8	3.01	9.18	-72.27	1.28e-09	5.71e-07	LY6/PLAUR domain containing 8	Coding
TC1800009289.hg.1	ACAA2	2.26	8.45	-73.17	4.5e-08	4.19e-06	acetyl-CoA acyltransferase 2	Multiple_Complex
TC0300011828.hg.1		4.53	10.72	-73.23	0.0031	0.0122		NonCoding
TC0400010235.hg.1		4.53	10.72	-73.23	0.0031	0.0122		NonCoding
TC0300009202.hg.1	MBNL1	2.87	9.07	-73.77	1.05e-08	1.68e-06	muscleblind like splicing regulator 1	Multiple_Complex
TC0600009534.hg.1	MYB	2.22	8.43	-73.84	3.18e-10	3.61e-07	v-myb avian myeloblastosis viral oncogene homolog	Multiple_Complex
TC0800010607.hg.1	ASPH	4.2	10.43	-75.42	3.72e-11	2.27e-07	aspartate beta-hydroxylase	Multiple_Complex
TC0700012461.hg.1	WASL	3.14	9.39	-75.84	7.25e-12	2.05e-07	Wiskott-Aldrich syndrome-like	Multiple_Complex
TC0800008263.hg.1	ESRP1	3.45	9.71	-76.23	5.52e-10	4.04e-07	epithelial splicing regulatory protein 1	Multiple_Complex
TC1500010050.hg.1	COX5A	2.89	9.14	-76.25	2.98e-10	3.5e-07	cytochrome c oxidase subunit Va	Multiple_Complex
TC1400007950.hg.1	CALM1	3.37	9.64	-77.14	1.26e-11	2.27e-07	calmodulin 1 (phosphorylase kinase, delta)	Multiple_Complex
TC1600009929.hg.1	RP11-231C14.4	3.31	9.59	-77.41	1.37e-09	5.89e-07	Uncharacterized protein [Source:UniProtKB/TrEMBL;Acc:H0YIQ5]	Multiple_Complex
TC1500007062.hg.1	CKMT1B; CKMT1A	3.68	9.96	-78.09	1.54e-08	2.1e-06	creatine kinase, mitochondrial 1B; creatine kinase, mitochondrial 1A	Multiple_Complex
TC1100008024.hg.1	MALAT1	4.62	10.92	-79.09	5.73e-07	2.75e-05	metastasis associated lung adenocarcinoma transcript 1 (non-protein coding)	Multiple_Complex
TC0100015819.hg.1	S100A10	5.05	11.36	-79.1	8.65e-10	4.83e-07	S100 calcium binding protein A10	Multiple_Complex
TC2200009082.hg.1	AL954742.1	3.14	9.44	-79.28	0.0038	0.0142		Precursor_microRNA
TC2000007202.hg.1	ACSS2	1.93	8.25	-79.68	5.29e-09	1.17e-06	acyl-CoA synthetase short-chain family member 2	Multiple_Complex
TC0100007268.hg.1	CDC42	3.27	9.59	-80.23	7.59e-12	2.05e-07	cell division cycle 42	Multiple_Complex
TC1400009421.hg.1	GPX2	2.72	9.08	-81.8	0.0001	0.0015	glutathione peroxidase 2	Multiple_Complex
TC1100007876.hg.1	TMEM179B; MIR6748	3.87	10.23	-82.1	5.31e-11	2.27e-07	transmembrane protein 179B; microRNA 6748	Multiple_Complex
TC0800011129.hg.1	CDH17	3.41	9.78	-82.29	4.32e-11	2.27e-07	cadherin 17, LI cadherin (liver-intestine)	Coding
TC0100008874.hg.1	PRKACB	2.31	8.71	-84.37	2.05e-10	3e-07	protein kinase, cAMP-dependent, catalytic, beta	Multiple_Complex
TC0600012123.hg.1	DST	2.99	9.4	-85.27	2.59e-10	3.2e-07	dystonin	Multiple_Complex
TC0300012216.hg.1	CCDC14	2.41	8.82	-85.46	9.84e-09	1.62e-06	coiled-coil domain containing 14	Multiple_Complex
TC0100015476.hg.1	HMGCS2	3.45	9.91	-88.25	7.01e-11	2.27e-07	3-hydroxy-3-methylglutaryl-CoA synthase 2 (mitochondrial)	Multiple_Complex
TC0600009333.hg.1	SMPDL3A	2.18	8.69	-91.21	1.23e-08	1.85e-06	sphingomyelin phosphodiesterase, acid-like 3A	Multiple_Complex
TC0100013881.hg.1	GUCA2A	4.33	10.85	-91.41	3.31e-11	2.27e-07	guanylate cyclase activator 2A (guanylin)	Coding
TC0100013588.hg.1	PTP4A2	2.6	9.12	-91.81	9.07e-12	2.05e-07	protein tyrosine phosphatase type IVA, member 2	Multiple_Complex
TC0900010588.hg.1	HNRNPK; MIR7-1	2.69	9.23	-92.67	1.06e-10	2.5e-07	heterogeneous nuclear ribonucleoprotein K; microRNA 7-1	Multiple_Complex
TC0300012236.hg.1	MUC13	2.92	9.5	-95.9	5.63e-11	2.27e-07	mucin 13, cell surface associated	Multiple_Complex
TC1300007135.hg.1	ITM2B	3.37	9.96	-96.43	8.57e-12	2.05e-07	integral membrane protein 2B	Multiple_Complex
TC0700011714.hg.1	SRI	3.86	10.45	-96.47	1.48e-09	6.04e-07	sorcin	Multiple_Complex
TC1000010265.hg.1	ITGB1	3.25	9.85	-96.58	2.77e-10	3.36e-07	integrin beta 1	Multiple_Complex
TC0600007139.hg.1	AL136303.1	2.87	9.47	-97.49	0.0033	0.0128		Precursor_microRNA
TC0800008126.hg.1	CA2	4.41	11.04	-99.05	6.66e-08	5.6e-06	carbonic anhydrase II	Multiple_Complex
TC1300007491.hg.1	KLF5	4.02	10.66	-99.79	6e-11	2.27e-07	Kruppel-like factor 5 (intestinal)	Multiple_Complex
TC1100012613.hg.1	HSPA8; SNORD14C; SNORD14D	4.31	10.96	-100.61	2.36e-08	2.73e-06	heat shock 70kDa protein 8; small nucleolar RNA, C/D box 14C; small nucleolar RNA, C/D box 14D	Multiple_Complex
TC0700010355.hg.1	AGR2	3.43	10.1	-101.4	6.06e-06	0.0002	anterior gradient 2, protein disulphide isomerase family member	Multiple_Complex
TC1100011833.hg.1	SYTL2	3.07	9.75	-102.19	9.76e-10	5.04e-07	synaptotagmin-like 2	Multiple_Complex
TC0700012939.hg.1		3.1	9.78	-102.34	0.007	0.0219		NonCoding
TC0300013960.hg.1	HIGD1A	3.04	9.75	-104.4	6.09e-11	2.27e-07	HIG1 hypoxia inducible domain family, member 1A	Multiple_Complex
TC0100011721.hg.1	CAPN2	2.47	9.21	-107.4	3.91e-11	2.27e-07	calpain 2, (m/II) large subunit	Multiple_Complex
TC0100009046.hg.1	RPL5; SNORD21; SNORA66	3.63	10.38	-107.54	2.1e-11	2.27e-07	ribosomal protein L5; small nucleolar RNA, C/D box 21; small nucleolar RNA, H/ACA box 66	Multiple_Complex
TC1700010640.hg.1	KRT20	4.31	11.2	-118.91	1.87e-10	2.96e-07	keratin 20, type I	Multiple_Complex
TC0800008663.hg.1	MAL2	3.06	9.97	-120.12	1.04e-09	5.21e-07	mal, T-cell differentiation protein 2 (gene/pseudogene)	Multiple_Complex
TC0700012221.hg.1	SLC26A3	4.07	11.01	-122.42	1.17e-09	5.54e-07	solute carrier family 26 (anion exchanger), member 3	Multiple_Complex
TC1200012597.hg.1	MGST1	2.86	9.82	-123.95	0.0001	0.0013	microsomal glutathione S-transferase 1	Multiple_Complex
TC0600014142.hg.1	PTP4A1	2.88	9.84	-124.19	1.14e-07	8.17e-06	protein tyrosine phosphatase type IVA, member 1	Multiple_Complex
TC0100008336.hg.1	SCP2	3.41	10.39	-126.31	1.5e-10	2.58e-07	sterol carrier protein 2	Multiple_Complex
TC0400007868.hg.1	PARM1	2.67	9.68	-128.6	2.21e-10	3.05e-07	prostate androgen-regulated mucin-like protein 1	Multiple_Complex
TC0400010465.hg.1	UGDH	2.09	9.1	-128.9	7.12e-11	2.27e-07	UDP-glucose 6-dehydrogenase	Multiple_Complex
TC0400012670.hg.1	FAT1	2.9	10	-137.59	1.45e-11	2.27e-07	FAT atypical cadherin 1	Multiple_Complex
TC1700010358.hg.1	MYO1D	1.91	9.05	-140.47	7.36e-12	2.05e-07	myosin ID	Multiple_Complex
TC2100007797.hg.1	ATP5J	3.07	10.35	-154.99	4.46e-10	3.82e-07	ATP synthase, H+ transporting, mitochondrial Fo complex subunit F6	Multiple_Complex
TC0400010961.hg.1	JCHAIN	4.16	11.45	-156.68	2e-10	3e-07	joining chain of multimeric IgA and IgM	Multiple_Complex
TC0100009195.hg.1	SLC35A3	1.86	9.18	-160.1	1.4e-08	1.99e-06	solute carrier family 35 (UDP-N-acetylglucosamine (UDP-GlcNAc) transporter), member A3	Multiple_Complex
TC0100008145.hg.1	TSPAN1	3.23	10.65	-171.28	6.83e-07	3.14e-05	tetraspanin 1	Multiple_Complex
TC0100013162.hg.1	PLA2G2A	2.15	9.58	-172.43	7.52e-08	6.09e-06	phospholipase A2, group IIA (platelets, synovial fluid)	Multiple_Complex
TC0100017113.hg.1	PIGR	4.51	11.95	-174.79	0.0001	0.0012	polymeric immunoglobulin receptor	Multiple_Complex
TC0200011040.hg.1	ITM2C	4.17	11.63	-176.5	4.47e-10	3.82e-07	integral membrane protein 2C	Multiple_Complex
TC1900011741.hg.1	CEACAM5	4.15	11.73	-191.46	6.58e-07	3.05e-05	carcinoembryonic antigen-related cell adhesion molecule 5	Multiple_Complex
TC1100012381.hg.1	NXPE1	1.91	9.52	-195.34	1.69e-11	2.27e-07	neurexophilin and PC-esterase domain family, member 1	Coding
TC1900010807.hg.1	CEACAM1	3.3	10.94	-199.78	1.09e-10	2.5e-07	carcinoembryonic antigen-related cell adhesion molecule 1 (biliary glycoprotein)	Multiple_Complex
TC0100008922.hg.1	CLCA1	3.5	11.17	-202.49	2.34e-11	2.27e-07	chloride channel accessory 1	Coding
TC1900010765.hg.1	CEACAM7	2.6	10.61	-257.59	1.45e-05	0.0003	carcinoembryonic antigen-related cell adhesion molecule 7	Multiple_Complex
TC0200007506.hg.1	EPCAM	3.17	11.43	-304.77	9.47e-09	1.59e-06	epithelial cell adhesion molecule	Multiple_Complex
TC0100008924.hg.1	CLCA4	1.79	10.13	-322.63	5.7e-05	0.0008	chloride channel accessory 4	Multiple_Complex
TC0200013362.hg.1	FABP1	2.67	11.44	-435.47	2.08e-13	2.83e-08	fatty acid binding protein 1, liver	Multiple_Complex
TC0800010990.hg.1	CA1	2.77	12.22	-700.46	8.8e-11	2.35e-07	carbonic anhydrase I	Multiple_Complex
