# Supplementary material for: HPV-Driven Immune Evasion in Cervical Cancer: Transcriptomic Identification of Downregulated Hub Genes and Suppressed Leukocyte Migration Pathways
Source: Int J Mol Sci. 2025 Dec 17;26(24):12121. doi: 10.3390/ijms262412121 (PMC12734221; doi:10.3390/ijms262412121)
Supplement: Supplementary file 1 [file ijms-26-12121-s001.zip › S3.xlsx]

## Sheet: TAC Export (1101)
ID	Gene Symbol	HPV-Cancer Avg (log2)	Cervical Cancer Avg (log2)	Fold Change	P-val	FDR P-val	Description	Group
TC0600012123.hg.1	DST	2.99	10.85	-233.33	2.38e-11	8.62e-08	dystonin	Multiple_Complex
TC0300009337.hg.1	SMC4	2.68	10.46	-219.31	7.46e-08	4.12e-06	structural maintenance of chromosomes 4	Multiple_Complex
TC2100007797.hg.1	ATP5J	3.07	10.64	-189.54	2.75e-10	1.58e-07	ATP synthase, H+ transporting, mitochondrial Fo complex subunit F6	Multiple_Complex
TC0200009964.hg.1	HAT1	3.02	10.57	-186.56	1.85e-10	1.4e-07	histone acetyltransferase 1	Multiple_Complex
TC0300013146.hg.1	TNFSF10	3.87	11.36	-179.94	2.06e-09	3.95e-07	tumor necrosis factor (ligand) superfamily, member 10	Multiple_Complex
TC0900007576.hg.1	ANXA1	4.44	11.91	-176.73	3.33e-06	6.96e-05	annexin A1	Multiple_Complex
TC1000010265.hg.1	ITGB1	3.25	10.69	-173.32	1.1e-10	1.12e-07	integrin beta 1	Multiple_Complex
TC0300012773.hg.1	TM4SF1	3.84	11.27	-172.38	1.48e-10	1.28e-07	transmembrane 4 L six family member 1	Multiple_Complex
TC0100009046.hg.1	RPL5; SNORD21; SNORA66	3.63	11.02	-167.42	5.4e-12	8.62e-08	ribosomal protein L5; small nucleolar RNA, C/D box 21; small nucleolar RNA, H/ACA box 66	Multiple_Complex
TC0800012144.hg.1	EEF1D	2.67	10.05	-166.33	2.43e-07	9.92e-06	eukaryotic translation elongation factor 1 delta (guanine nucleotide exchange protein)	Multiple_Complex
TC1300007135.hg.1	ITM2B	3.37	10.6	-149.7	2.9e-12	8.62e-08	integral membrane protein 2B	Multiple_Complex
TC0800008663.hg.1	MAL2	3.06	10.23	-144.17	6.19e-10	2.11e-07	mal, T-cell differentiation protein 2 (gene/pseudogene)	Multiple_Complex
TC1200010518.hg.1	SLC38A2	2.33	9.49	-142.95	3.27e-10	1.66e-07	solute carrier family 38, member 2	Multiple_Complex
TC0300012718.hg.1	PLOD2	2.79	9.85	-133.8	7.41e-09	8.37e-07	procollagen-lysine, 2-oxoglutarate 5-dioxygenase 2	Multiple_Complex
TC0100011721.hg.1	CAPN2	2.47	9.52	-132.93	2.34e-11	8.62e-08	calpain 2, (m/II) large subunit	Multiple_Complex
TC0600008319.hg.1	FAM83B	2.42	9.45	-130.4	9.99e-10	2.66e-07	family with sequence similarity 83, member B	Multiple_Complex
TC0800012451.hg.1	EIF3E	3.1	10.1	-127.87	3.51e-08	2.39e-06	eukaryotic translation initiation factor 3, subunit E	Multiple_Complex
TC1400010596.hg.1	PSMA6	2.45	9.44	-127.45	1.59e-11	8.62e-08	proteasome subunit alpha 6	Multiple_Complex
TC0100018403.hg.1	ERRFI1	2.68	9.67	-126.69	3.02e-08	2.14e-06	ERBB receptor feedback inhibitor 1	Multiple_Complex
TC0900010588.hg.1	HNRNPK; MIR7-1	2.69	9.67	-126.26	4.64e-11	9.88e-08	heterogeneous nuclear ribonucleoprotein K; microRNA 7-1	Multiple_Complex
TC1800009268.hg.1	DSC2	3.65	10.6	-123.99	9.98e-09	1.01e-06	desmocollin 2	Multiple_Complex
TC0100013588.hg.1	PTP4A2	2.6	9.55	-123.65	5.94e-12	8.62e-08	protein tyrosine phosphatase type IVA, member 2	Multiple_Complex
TC1100007003.hg.1	LDHA	3.46	10.39	-121.96	1.46e-10	1.28e-07	lactate dehydrogenase A	Multiple_Complex
TC1100013110.hg.1	STT3A	3.25	10.15	-120	9.67e-10	2.63e-07	STT3A, subunit of the oligosaccharyltransferase complex (catalytic)	Multiple_Complex
TC1100012613.hg.1	HSPA8; SNORD14C; SNORD14D	4.31	11.16	-115.64	1.05e-08	1.05e-06	heat shock 70kDa protein 8; small nucleolar RNA, C/D box 14C; small nucleolar RNA, C/D box 14D	Multiple_Complex
TC1200011495.hg.1	LUM	3.67	10.53	-115.46	2.35e-09	4.29e-07	lumican	Multiple_Complex
TC1400007950.hg.1	CALM1	3.37	10.2	-113.6	5.28e-12	8.62e-08	calmodulin 1 (phosphorylase kinase, delta)	Multiple_Complex
TC1800008331.hg.1	SS18	1.69	8.52	-113.59	1.5e-11	8.62e-08	synovial sarcoma translocation, chromosome 18	Multiple_Complex
TC0600014142.hg.1	PTP4A1	2.88	9.68	-111.04	2.31e-07	9.54e-06	protein tyrosine phosphatase type IVA, member 1	Multiple_Complex
TC0100018492.hg.1	SPRR2A	4.09	10.87	-110.26	6.96e-07	2.17e-05	small proline-rich protein 2A	Coding
TC0300012346.hg.1	RPN1	3.35	10.12	-108.97	9.67e-12	8.62e-08	ribophorin I	Multiple_Complex
TC1400008119.hg.1	PAPOLA	2.75	9.51	-108.22	1.99e-10	1.4e-07	poly(A) polymerase alpha	Multiple_Complex
TC0500011448.hg.1	ARRDC3	2.57	9.31	-106.73	7.45e-10	2.29e-07	arrestin domain containing 3	Multiple_Complex
TC1500007659.hg.1	PIAS1	2.38	9.11	-106.06	7.06e-11	1.08e-07	protein inhibitor of activated STAT 1	Multiple_Complex
TC0300009202.hg.1	MBNL1	2.87	9.6	-106.02	3.45e-09	5.26e-07	muscleblind like splicing regulator 1	Multiple_Complex
TC0500012425.hg.1	CSNK1A1	3.18	9.9	-105.62	3.52e-09	5.33e-07	casein kinase 1, alpha 1	Multiple_Complex
TC1200011916.hg.1	PPP1CC	2.84	9.55	-105.04	4.28e-09	5.93e-07	protein phosphatase 1, catalytic subunit, gamma isozyme	Multiple_Complex
TC0400011744.hg.1	ANXA5	3.29	10	-104.62	4.38e-10	1.78e-07	annexin A5	Multiple_Complex
TC0300006942.hg.1	STT3B	2.9	9.61	-104.37	1.05e-10	1.11e-07	STT3B, subunit of the oligosaccharyltransferase complex (catalytic)	Multiple_Complex
TC1400010619.hg.1	HIF1A	3.29	9.99	-104.28	1.04e-09	2.7e-07	hypoxia inducible factor 1, alpha subunit (basic helix-loop-helix transcription factor)	Multiple_Complex
TC1800007547.hg.1	SERPINB13	3.68	10.38	-104.16	2.13e-06	4.99e-05	serpin peptidase inhibitor, clade B (ovalbumin), member 13	Multiple_Complex
TC2000006799.hg.1	DSTN	2.3	8.99	-103.17	1.78e-11	8.62e-08	destrin (actin depolymerizing factor)	Multiple_Complex
TC1700010145.hg.1	RP11-578C11.2	2.45	9.14	-103.1	1.3e-09	3.03e-07		Multiple_Complex
TC0300012596.hg.1	COPB2	1.99	8.67	-102.65	5.85e-11	1.07e-07	coatomer protein complex subunit beta 2 (beta prime)	Multiple_Complex
TC0300012029.hg.1	NAA50	3.28	9.95	-102.26	5.62e-11	1.07e-07	N(alpha)-acetyltransferase 50, NatE catalytic subunit	Multiple_Complex
TC0X00007222.hg.1	PLP2	4.41	11.09	-102.06	3.58e-09	5.39e-07	proteolipid protein 2 (colonic epithelium-enriched)	Multiple_Complex
TC1900009833.hg.1	ITGB1P1	3.86	10.53	-101.44	1.25e-09	2.97e-07	integrin beta 1 pseudogene 1	Pseudogene
TC0700006795.hg.1	AHR	3.33	9.99	-101.2	2.31e-11	8.62e-08	aryl hydrocarbon receptor	Multiple_Complex
TC0700012939.hg.1		3.1	9.75	-100.12	0.0073	0.0173		NonCoding
TC0100010018.hg.1	SPRR3	2.98	9.62	-100	4.67e-05	0.0004	small proline-rich protein 3	Multiple_Complex
TC1400007139.hg.1	TMX1	2.63	9.27	-99.57	3.11e-09	5e-07	thioredoxin-related transmembrane protein 1	Multiple_Complex
TC1500007979.hg.1	PSMA4	2.06	8.65	-96.28	9.06e-12	8.62e-08	proteasome subunit alpha 4	Multiple_Complex
TC1100008024.hg.1	MALAT1	4.62	11.2	-96.17	3.8e-07	1.39e-05	metastasis associated lung adenocarcinoma transcript 1 (non-protein coding)	Multiple_Complex
TC0600010962.hg.1	DEK	4.16	10.74	-95.63	2.35e-11	8.62e-08	DEK proto-oncogene	Multiple_Complex
TC0800010765.hg.1	TRAM1	2.76	9.34	-95.52	4.38e-10	1.78e-07	translocation associated membrane protein 1	Multiple_Complex
TC0900009335.hg.1	fleewarby; rawswey	3.32	9.88	-94.56	0.0025	0.0075	Transcript Identified by AceView	Coding
TC0600012316.hg.1	TMEM30A	2.16	8.7	-93.12	1.21e-10	1.17e-07	transmembrane protein 30A	Multiple_Complex
TC0500009481.hg.1	ATP6V0E1	3.89	10.43	-92.77	2.2e-10	1.45e-07	ATPase, H+ transporting, lysosomal 9kDa, V0 subunit e1	Multiple_Complex
TC0300008148.hg.1	TMEM45A	2.29	8.81	-91.75	1.26e-07	6.07e-06	transmembrane protein 45A	Multiple_Complex
TC0100007268.hg.1	CDC42	3.27	9.78	-91.28	4.49e-12	8.62e-08	cell division cycle 42	Multiple_Complex
TC0X00008198.hg.1	PLS3	1.76	8.24	-89.38	8.99e-09	9.43e-07	plastin 3	Multiple_Complex
TC1300009273.hg.1	COMMD6	2.04	8.52	-89.36	7.27e-11	1.08e-07	COMM domain containing 6	Multiple_Complex
TC1500008840.hg.1	TJP1	2.38	8.86	-89.09	4.4e-10	1.78e-07	tight junction protein 1	Multiple_Complex
TC1800008474.hg.1	SLC39A6	1.8	8.27	-89	2e-09	3.88e-07	solute carrier family 39 (zinc transporter), member 6	Multiple_Complex
TC0600011071.hg.1	C6orf62	2.92	9.39	-88.98	2.41e-11	8.62e-08	chromosome 6 open reading frame 62	Multiple_Complex
TC0300013878.hg.1	NCK1	2.82	9.3	-88.79	4.57e-09	6.18e-07	NCK adaptor protein 1	Multiple_Complex
TC0300012208.hg.1	HACD2	3.42	9.89	-88.59	4.25e-10	1.78e-07	3-hydroxyacyl-CoA dehydratase 2	Multiple_Complex
TC0600014143.hg.1	PHF3	2.6	9.05	-87.53	2.13e-07	9e-06	PHD finger protein 3	Multiple_Complex
TC0300013684.hg.1	TFRC	2.31	8.73	-85.93	8.32e-10	2.45e-07	transferrin receptor	Multiple_Complex
TC0300008550.hg.1	CSTA	4.21	10.63	-85.92	4.09e-07	1.47e-05	cystatin A (stefin A)	Multiple_Complex
TC0500009700.hg.1	CANX	3.98	10.4	-85.77	5.97e-11	1.07e-07	calnexin	Multiple_Complex
TC0100008955.hg.1	PKN2	2.37	8.78	-85	4.2e-11	9.66e-08	protein kinase N2	Multiple_Complex
TC0100012497.hg.1	GNB1	3.15	9.56	-84.73	6.5e-10	2.17e-07	guanine nucleotide binding protein (G protein), beta polypeptide 1	Multiple_Complex
TC1000007888.hg.1	VPS26A	2.45	8.85	-84.64	1.82e-10	1.4e-07	VPS26 retromer complex component A	Multiple_Complex
TC0900011217.hg.1	PTBP3	3.6	10	-84.29	4.8e-10	1.87e-07	polypyrimidine tract binding protein 3	Multiple_Complex
TC0800007080.hg.1	BNIP3L	3.5	9.9	-84.21	2.26e-11	8.62e-08	BCL2/adenovirus E1B 19kDa interacting protein 3-like	Multiple_Complex
TC1800008824.hg.1	LMAN1	3.52	9.91	-84.16	9.42e-10	2.6e-07	lectin, mannose-binding, 1	Multiple_Complex
TC1700009928.hg.1	COPS3	2.17	8.56	-83.56	1.05e-09	2.7e-07	COP9 signalosome subunit 3	Multiple_Complex
TC0100008921.hg.1	CLCA2	2.37	8.72	-81.34	2.38e-11	8.62e-08	chloride channel accessory 2	Multiple_Complex
TC1200012644.hg.1	PA2G4	3.5	9.84	-81	6.49e-12	8.62e-08	proliferation-associated 2G4	Multiple_Complex
TC0400007836.hg.1	CXCL8	3.77	10.1	-80.04	3.38e-05	0.0004	chemokine (C-X-C motif) ligand 8	Multiple_Complex
TC0300013896.hg.1	MFSD1	2.38	8.7	-79.75	3.43e-10	1.67e-07	major facilitator superfamily domain containing 1	Multiple_Complex
TC2000007479.hg.1	PI3	5.28	11.59	-79.4	2.02e-06	4.81e-05	peptidase inhibitor 3, skin-derived	Multiple_Complex
TC1200007147.hg.1	ARNTL2	2.27	8.57	-78.86	2.19e-11	8.62e-08	aryl hydrocarbon receptor nuclear translocator-like 2	Multiple_Complex
TC0300013736.hg.1	DLG1	2.08	8.38	-78.75	1.06e-10	1.11e-07	discs, large homolog 1 (Drosophila)	Multiple_Complex
TC0300007046.hg.1	TCEA1P2	2.18	8.47	-78.41	1.1e-10	1.12e-07	transcription elongation factor A (SII), 1 pseudogene 2 [Source:HGNC Symbol;Acc:HGNC:29891]	Pseudogene
TC1000009908.hg.1	RSU1	3.21	9.5	-78.41	3.28e-08	2.28e-06	Ras suppressor protein 1	Multiple_Complex
TC0400010961.hg.1	JCHAIN	4.16	10.45	-78.37	2.25e-09	4.17e-07	joining chain of multimeric IgA and IgM	Multiple_Complex
TC1400009388.hg.1	PPP2R5E	1.5	7.78	-77.95	9.79e-10	2.64e-07	protein phosphatase 2, regulatory subunit B, epsilon isoform	Multiple_Complex
TC0100008336.hg.1	SCP2	3.41	9.69	-77.82	3.29e-10	1.66e-07	sterol carrier protein 2	Multiple_Complex
TC0100015858.hg.1	S100A8	5.78	12.06	-77.58	4.57e-05	0.0004	S100 calcium binding protein A8	Multiple_Complex
TC0200016672.hg.1	RTN4	3	9.27	-77.29	1.11e-10	1.12e-07	reticulon 4	Multiple_Complex
TC1400009186.hg.1	ERO1A	3.96	10.22	-76.97	1.26e-09	2.98e-07	endoplasmic reticulum oxidoreductase alpha	Multiple_Complex
TC0500007075.hg.1	SUB1	3.83	10.1	-76.76	2.48e-10	1.55e-07	SUB1 homolog, transcriptional regulator	Multiple_Complex
TC0800010607.hg.1	ASPH	4.2	10.46	-76.69	3.58e-11	9.52e-08	aspartate beta-hydroxylase	Multiple_Complex
TC0600007139.hg.1	AL136303.1	2.87	9.12	-76.4	0.0037	0.0101		Precursor_microRNA
TC1700012283.hg.1	LUC7L3	2.9	9.16	-76.33	3.21e-11	9.13e-08	LUC7-like 3 pre-mRNA splicing factor	Multiple_Complex
TC1700007498.hg.1	SUZ12	1.39	7.63	-75.43	5.58e-09	6.89e-07	SUZ12 polycomb repressive complex 2 subunit	Multiple_Complex
TC1900007695.hg.1	URI1	1.85	8.08	-75.36	6.37e-11	1.07e-07	URI1, prefoldin-like chaperone	Multiple_Complex
TC0300008824.hg.1	ATP2C1	3.28	9.51	-74.99	5.47e-09	6.83e-07	ATPase, Ca++ transporting, type 2C, member 1	Multiple_Complex
TC1300008517.hg.1	HMGB1	3.89	10.11	-74.63	5.4e-08	3.27e-06	high mobility group box 1	Multiple_Complex
TC0100015862.hg.1	S100A7	4.1	10.32	-74.38	7.48e-05	0.0006	S100 calcium binding protein A7	Multiple_Complex
TC0400009675.hg.1	RP11-478C6.4	3.84	10.06	-74.33	8.42e-11	1.11e-07		Multiple_Complex
TC1600010375.hg.1	CRNDE	2.48	8.69	-74.28	5.54e-08	3.33e-06	colorectal neoplasia differentially expressed (non-protein coding)	Multiple_Complex
TC0700007399.hg.1	PPIA	5	11.21	-74.08	1.36e-09	3.11e-07	peptidylprolyl isomerase A (cyclophilin A)	Multiple_Complex
TC0100018376.hg.1	RP11-34P13.13	1.86	8.06	-73.87	3.92e-11	9.66e-08	novel transcript	NonCoding
TC1800008730.hg.1	MBD2	3.41	9.62	-73.87	6.29e-10	2.13e-07	methyl-CpG binding domain protein 2	Multiple_Complex
TC0600006869.hg.1	DSP	4.54	10.74	-73.72	7.69e-09	8.57e-07	desmoplakin	Multiple_Complex
TC1400009131.hg.1	MAP4K5	2.12	8.32	-73.6	3.15e-11	9.13e-08	mitogen-activated protein kinase kinase kinase kinase 5	Multiple_Complex
TC0200007835.hg.1	ACTR2	3.76	9.96	-73.49	1.68e-11	8.62e-08	ARP2 actin-related protein 2 homolog (yeast)	Multiple_Complex
TC1800007543.hg.1	SERPINB5	3.22	9.41	-73.14	1.98e-06	4.74e-05	serpin peptidase inhibitor, clade B (ovalbumin), member 5	Multiple_Complex
TC0100015310.hg.1	SLC16A1	2.46	8.65	-72.9	2.21e-07	9.25e-06	solute carrier family 16 (monocarboxylate transporter), member 1	Multiple_Complex
TC1700010676.hg.1	KRT15; MIR6510	3.88	10.07	-72.89	0.0013	0.0047	keratin 15, type I; microRNA 6510	Multiple_Complex
TC1200006629.hg.1	GAPDH	5.45	11.64	-72.83	2.53e-10	1.56e-07	glyceraldehyde-3-phosphate dehydrogenase	Multiple_Complex
TC0300012089.hg.1	BZW1P2	3.89	10.07	-72.82	3.78e-11	9.66e-08	basic leucine zipper and W2 domains 1 pseudogene 2 [Source:HGNC Symbol;Acc:HGNC:33954]	Pseudogene
TC0200009857.hg.1	RP11-452N17.1	3.79	9.97	-72.79	3.9e-10	1.76e-07		Pseudogene
TC0200015009.hg.1	ATF2	2.73	8.92	-72.77	1.4e-11	8.62e-08	activating transcription factor 2	Multiple_Complex
TC0500009181.hg.1	CNOT8	1.76	7.94	-72.63	2.01e-09	3.88e-07	CCR4-NOT transcription complex subunit 8	Multiple_Complex
TC1100010987.hg.1	FABP5	3.48	9.66	-72.47	7.05e-07	2.19e-05	fatty acid binding protein 5 (psoriasis-associated)	Multiple_Complex
TC0200010480.hg.1	NOP58	2.14	8.28	-70.77	3.23e-11	9.13e-08	NOP58 ribonucleoprotein	Multiple_Complex
TC1700008465.hg.1	CLTC	2.54	8.68	-70.71	3.07e-11	9.13e-08	clathrin, heavy chain (Hc)	Multiple_Complex
TC2200009082.hg.1	AL954742.1	3.14	9.27	-70.31	0.0038	0.0104		Precursor_microRNA
TC0900007435.hg.1	CBWD5	3.78	9.91	-70.02	4e-10	1.76e-07	COBW domain containing 5	Multiple_Complex
TC0900008345.hg.1	RAD23B	3.18	9.3	-69.91	1.21e-10	1.17e-07	RAD23 homolog B, nucleotide excision repair protein	Multiple_Complex
TC1400007170.hg.1	PSMC6	2.16	8.29	-69.85	2e-11	8.62e-08	proteasome 26S subunit, ATPase 6	Multiple_Complex
TC1000011704.hg.1	NT5C2	1.87	8	-69.84	2.87e-10	1.6e-07	5-nucleotidase, cytosolic II	Multiple_Complex
TC0300009016.hg.1	ATP1B3	2.13	8.26	-69.83	4.33e-08	2.79e-06	ATPase, Na+/K+ transporting, beta 3 polypeptide	Multiple_Complex
TC0400011466.hg.1	UBE2D3	4.18	10.3	-69.44	9.37e-10	2.6e-07	ubiquitin conjugating enzyme E2D 3	Multiple_Complex
TC0700007198.hg.1	ANLN	3.54	9.64	-68.36	1.74e-09	3.6e-07	anillin actin binding protein	Multiple_Complex
TC1000008092.hg.1	VDAC2	3.1	9.19	-68.34	5.99e-09	7.28e-07	voltage-dependent anion channel 2	Multiple_Complex
TC1400010257.hg.1	HSP90AA1	4.22	10.31	-68.23	2.78e-09	4.7e-07	heat shock protein 90kDa alpha (cytosolic), class A member 1	Multiple_Complex
TC0300009168.hg.1	SELT; SELT.1	4.13	10.22	-68.18	4.93e-11	9.99e-08	selenoprotein T; SELT protein; Selenoprotein T; cDNA FLJ90525 fis, clone NT2RP4001001, highly similar to Selenoprotein T [Source:UniProtKB/TrEMBL;Acc:Q6IAK0]; Transcript Identified by AceView, Entrez Gene ID(s) 51714	Multiple_Complex
TC1400008333.hg.1	PPP2R5C	2.91	9	-67.94	2.69e-11	8.7e-08	protein phosphatase 2, regulatory subunit B, gamma	Multiple_Complex
TC0800012392.hg.1	CNOT7	1.27	7.35	-67.81	3.94e-11	9.66e-08	CCR4-NOT transcription complex subunit 7	Multiple_Complex
TC1300007491.hg.1	KLF5	4.02	10.1	-67.75	1.1e-10	1.12e-07	Kruppel-like factor 5 (intestinal)	Multiple_Complex
TC1500007671.hg.1	FEM1B	3.09	9.17	-67.71	5.71e-11	1.07e-07	fem-1 homolog b (C. elegans)	Coding
TC0400010904.hg.1	YTHDC1	1.35	7.43	-67.55	1.65e-09	3.45e-07	YTH domain containing 1	Multiple_Complex
TC0500010788.hg.1	IL6ST	2.56	8.63	-67.45	3.31e-10	1.66e-07	interleukin 6 signal transducer	Multiple_Complex
TC0100014250.hg.1	TMEM59	3.47	9.54	-67.42	1.15e-10	1.15e-07	transmembrane protein 59	Multiple_Complex
TC0200009920.hg.1	SSB	2.75	8.83	-67.39	6.33e-08	3.65e-06	Sjogren syndrome antigen B (autoantigen La)	Multiple_Complex
TC1200012843.hg.1	ARPC3	2.88	8.96	-67.29	1.59e-08	1.38e-06	actin related protein 2/3 complex subunit 3	NonCoding
TC1000008896.hg.1	SMC3	3.11	9.16	-66.59	1.76e-10	1.39e-07	structural maintenance of chromosomes 3	Multiple_Complex
TC0100011651.hg.1	MORF4L1P1	2.89	8.95	-66.37	3.74e-09	5.49e-07	mortality factor 4 like 1 pseudogene 1 [Source:HGNC Symbol;Acc:HGNC:20400]	Pseudogene
TC1300006683.hg.1	GTF3A	2.48	8.53	-66.26	2.69e-11	8.7e-08	general transcription factor IIIA	Multiple_Complex
TC1400007328.hg.1	DAAM1	2.07	8.12	-66.22	1.11e-10	1.12e-07	dishevelled associated activator of morphogenesis 1	Multiple_Complex
TC0100009195.hg.1	SLC35A3	1.86	7.9	-66.1	1.29e-07	6.15e-06	solute carrier family 35 (UDP-N-acetylglucosamine (UDP-GlcNAc) transporter), member A3	Multiple_Complex
TC0300007101.hg.1	RPSA; SNORA62; SNORA6	4.39	10.43	-65.81	3.17e-08	2.22e-06	ribosomal protein SA; small nucleolar RNA, H/ACA box 62; small nucleolar RNA, H/ACA box 6	Multiple_Complex
TC1100008979.hg.1	CUL5	2.16	8.2	-65.66	2.9e-09	4.82e-07	cullin 5	Multiple_Complex
TC1100011838.hg.1	PICALM	3.25	9.28	-65.32	1.13e-11	8.62e-08	phosphatidylinositol binding clathrin assembly protein	Multiple_Complex
TC1800008385.hg.1	DSC3	5.02	11.05	-65.3	1.37e-09	3.12e-07	desmocollin 3	Multiple_Complex
TC0900008173.hg.1	ANP32B	3.3	9.33	-65.21	1.32e-10	1.22e-07	acidic nuclear phosphoprotein 32 family member B	Multiple_Complex
TC1000006703.hg.1	ATP5C1	3.02	9.04	-65.07	5.36e-10	1.93e-07	ATP synthase, H+ transporting, mitochondrial F1 complex, gamma polypeptide 1	Multiple_Complex
TC1400006851.hg.1	ARHGAP5	1.84	7.86	-64.83	6.65e-10	2.19e-07	Rho GTPase activating protein 5	Multiple_Complex
TC0300012216.hg.1	CCDC14	2.41	8.42	-64.77	1.43e-08	1.27e-06	coiled-coil domain containing 14	Multiple_Complex
TC1800006508.hg.1	MYL12B	4.42	10.44	-64.59	3.34e-09	5.17e-07	myosin light chain 12B	Coding
TC1500008312.hg.1	IQGAP1	3.72	9.73	-64.55	4.86e-09	6.43e-07	IQ motif containing GTPase activating protein 1	Multiple_Complex
TC0300009164.hg.1	klardorbu	1.69	7.7	-64.38	5.71e-08	3.4e-06	Transcript Identified by AceView	Unassigned
TC1500010757.hg.1	RAB11A	2.73	8.74	-64.35	1.82e-10	1.4e-07	RAB11A, member RAS oncogene family	Multiple_Complex
TC0700012663.hg.1	MIR3654	3.2	9.21	-64.29	6.72e-09	7.86e-07	Homo sapiens microRNA 3654 (MIR3654), microRNA.	Multiple_Complex
TC1800009307.hg.1	SERPINB4	4.16	10.16	-63.98	9.89e-09	1.01e-06	serpin peptidase inhibitor, clade B (ovalbumin), member 4	Multiple_Complex
TC1500010463.hg.1	PRC1	2.96	8.95	-63.97	5.11e-09	6.62e-07	protein regulator of cytokinesis 1	Multiple_Complex
TC0400007592.hg.1	PAICS	2.72	8.71	-63.72	1.48e-10	1.28e-07	phosphoribosylaminoimidazole carboxylase, phosphoribosylaminoimidazole succinocarboxamide synthetase	Multiple_Complex
TC1100006998.hg.1	GTF2H1	1.37	7.37	-63.67	7.28e-08	4.04e-06	general transcription factor IIH subunit 1	Multiple_Complex
TC1700006719.hg.1	RNASEK; C17orf49; RNASEK-C17orf49	4.3	10.28	-63.41	7.45e-11	1.08e-07	ribonuclease, RNase K; chromosome 17 open reading frame 49; RNASEK-C17orf49 readthrough	Multiple_Complex
TC1200010516.hg.1	SLC38A1	3.21	9.2	-63.32	1.87e-11	8.62e-08	solute carrier family 38, member 1	Multiple_Complex
TC0700009231.hg.1	AKR1B15	3.05	9.03	-63.08	0.0002	0.0012	aldo-keto reductase family 1, member B15	Multiple_Complex
TC1900011641.hg.1	OAZ1	3.42	9.4	-62.93	7.69e-11	1.08e-07	ornithine decarboxylase antizyme 1	Multiple_Complex
TC0100007398.hg.1	TMEM50A	3.67	9.64	-62.86	9.87e-10	2.65e-07	transmembrane protein 50A	Multiple_Complex
TC1600007931.hg.1	LPCAT2	2.61	8.58	-62.8	1.69e-08	1.43e-06	lysophosphatidylcholine acyltransferase 2	Multiple_Complex
TC0700010796.hg.1	VPS41	2.35	8.32	-62.77	2.69e-08	1.98e-06	vacuolar protein sorting 41 homolog (S. cerevisiae)	Multiple_Complex
TC1900011741.hg.1	CEACAM5	4.15	10.12	-62.76	9.76e-05	0.0007	carcinoembryonic antigen-related cell adhesion molecule 5	Multiple_Complex
TC0200010980.hg.1	CCL20	2.93	8.9	-62.72	1.28e-09	3e-07	chemokine (C-C motif) ligand 20	Multiple_Complex
TC0100015875.hg.1	ILF2	4.14	10.1	-62.51	1.77e-10	1.39e-07	interleukin enhancer binding factor 2	Multiple_Complex
TC0600009142.hg.1	RPF2	2.47	8.43	-62.4	1.04e-09	2.7e-07	ribosome production factor 2 homolog	Multiple_Complex
TC1700007419.hg.1	TAOK1; MIR4523	2.59	8.55	-62.08	6e-09	7.28e-07	TAO kinase 1; microRNA 4523	Multiple_Complex
TC1100012121.hg.1	TMEM123	4.19	10.15	-61.98	1.76e-09	3.62e-07	transmembrane protein 123	Multiple_Complex
TC1400008395.hg.1	EIF5	3.5	9.46	-61.92	1.15e-09	2.82e-07	eukaryotic translation initiation factor 5	Multiple_Complex
TC0700011533.hg.1	GTF2IP1	2.84	8.79	-61.81	2.66e-08	1.97e-06	general transcription factor IIi pseudogene 1	Multiple_Complex
TC0600009127.hg.1	AMD1	2.75	8.69	-61.64	1.22e-11	8.62e-08	adenosylmethionine decarboxylase 1	Multiple_Complex
TC0300011828.hg.1		4.53	10.47	-61.51	0.0036	0.0101		NonCoding
TC0400010235.hg.1		4.53	10.47	-61.51	0.0036	0.0101		NonCoding
TC0200013916.hg.1	IL1B	3.45	9.38	-60.92	9.98e-05	0.0007	interleukin 1 beta	Multiple_Complex
TC2200007842.hg.1	CU463998.2	3.48	9.4	-60.89	0.0004	0.0021		Precursor_microRNA
TC0500013359.hg.1	PPP2CA	3.36	9.29	-60.88	1.61e-11	8.62e-08	protein phosphatase 2, catalytic subunit, alpha isozyme	Multiple_Complex
TC0300008561.hg.1	PARP14	3.48	9.41	-60.77	3.12e-09	5e-07	poly(ADP-ribose) polymerase family member 14	Multiple_Complex
TC0200007908.hg.1	ANTXR1	3.61	9.53	-60.76	1.76e-10	1.39e-07	anthrax toxin receptor 1	Multiple_Complex
TC0200010788.hg.1	ARPC2	3.36	9.29	-60.72	1.3e-10	1.21e-07	actin related protein 2/3 complex subunit 2	Multiple_Complex
TC0400009221.hg.1	MSMO1	3.48	9.39	-60.45	1.19e-09	2.88e-07	methylsterol monooxygenase 1	Multiple_Complex
TC0300012572.hg.1	CEP70	2.04	7.95	-60.16	1.97e-08	1.6e-06	centrosomal protein 70kDa	Multiple_Complex
TC0300014052.hg.1	RYK	2.87	8.78	-60.11	1.64e-10	1.34e-07	receptor-like tyrosine kinase	Multiple_Complex
TC1200006604.hg.1	CD9	5.07	10.98	-60.05	1.09e-09	2.74e-07	CD9 molecule	Multiple_Complex
TC0300011936.hg.1	CD47	3.12	9.03	-59.94	1.64e-08	1.4e-06	CD47 molecule	Multiple_Complex
TC1000007761.hg.1	ARID5B	3.27	9.17	-59.83	2.5e-09	4.45e-07	AT rich interactive domain 5B (MRF1-like)	Multiple_Complex
TC1200009247.hg.1	TMED2	3.59	9.49	-59.55	2.73e-10	1.58e-07	transmembrane p24 trafficking protein 2	Multiple_Complex
TC1200009881.hg.1	CLEC2B	3.38	9.27	-59.39	1.56e-09	3.34e-07	C-type lectin domain family 2, member B	Multiple_Complex
TC2200009194.hg.1	MED15	1.51	7.4	-59.16	8.25e-09	8.96e-07	mediator complex subunit 15	Multiple_Complex
TC1200010481.hg.1	TWF1	2.6	8.48	-58.93	9.38e-11	1.11e-07	twinfilin actin binding protein 1	Multiple_Complex
TC0200013096.hg.1	MOB1A	3.59	9.47	-58.92	4.94e-10	1.88e-07	MOB kinase activator 1A	Multiple_Complex
TC0600007268.hg.1	HIST1H4C	4.19	10.07	-58.9	3.33e-07	1.26e-05	histone cluster 1, H4c	Coding
TC0500013232.hg.1	SMAD5	3.22	9.1	-58.88	3.03e-10	1.64e-07	SMAD family member 5	Multiple_Complex
TC1300008644.hg.1	POSTN	3.86	9.73	-58.56	6.81e-06	0.0001	periostin, osteoblast specific factor	Multiple_Complex
TC0900008028.hg.1	MFSD14B	2.2	8.07	-58.5	6.69e-10	2.19e-07	major facilitator superfamily domain containing 14B	Multiple_Complex
TC1900007809.hg.1	UBA2	2.93	8.79	-58.45	3.11e-11	9.13e-08	ubiquitin-like modifier activating enzyme 2	Multiple_Complex
TC0200010728.hg.1	XRCC5	2.46	8.32	-58.3	9.72e-12	8.62e-08	X-ray repair complementing defective repair in Chinese hamster cells 5 (double-strand-break rejoining)	Multiple_Complex
TC0200007144.hg.1	LCLAT1	2.3	8.15	-58.02	8.51e-10	2.47e-07	lysocardiolipin acyltransferase 1	Multiple_Complex
TC2000009216.hg.1	SLPI	4.8	10.65	-57.9	1.32e-08	1.2e-06	secretory leukocyte peptidase inhibitor	Multiple_Complex
TC0200016710.hg.1	ANKRD36C	2.08	7.93	-57.72	4.32e-10	1.78e-07	ankyrin repeat domain 36C	Multiple_Complex
TC0800008263.hg.1	ESRP1	3.45	9.3	-57.67	9.59e-10	2.62e-07	epithelial splicing regulatory protein 1	Multiple_Complex
TC0200011889.hg.1	LAPTM4A	4.97	10.82	-57.62	9.81e-11	1.11e-07	lysosomal protein transmembrane 4 alpha	Multiple_Complex
TC0300014020.hg.1	CLDND1	3.49	9.32	-56.91	4.55e-10	1.81e-07	claudin domain containing 1	Multiple_Complex
TC0900007604.hg.1	OSTF1	3.54	9.37	-56.83	6.14e-09	7.39e-07	osteoclast stimulating factor 1	Multiple_Complex
TC0100014995.hg.1	CNN3	3.61	9.44	-56.81	3.12e-09	5e-07	calponin 3, acidic	Multiple_Complex
TC1700012437.hg.1	SRSF1	3.5	9.32	-56.72	4.73e-11	9.88e-08	serine/arginine-rich splicing factor 1	Multiple_Complex
TC0100006723.hg.1	VAMP3	2.15	7.97	-56.66	2.29e-08	1.77e-06	vesicle associated membrane protein 3	Multiple_Complex
TC0400011087.hg.1	CCNI	4.38	10.2	-56.63	1.99e-11	8.62e-08	cyclin I	Multiple_Complex
TC0800007957.hg.1	RDH10	1.64	7.46	-56.59	2.5e-07	1.01e-05	retinol dehydrogenase 10 (all-trans)	Multiple_Complex
TC0100008927.hg.1	SH3GLB1	2.43	8.25	-56.44	1.46e-08	1.29e-06	SH3-domain GRB2-like endophilin B1	Multiple_Complex
TC0X00010675.hg.1	CUL4B	2.53	8.35	-56.4	1.12e-10	1.13e-07	cullin 4B	Multiple_Complex
TC14_GL000194v1_random00006433.hg.1	AC145212.3	3.07	8.88	-55.93	0.0005	0.0022		Precursor_microRNA
TC0100013193.hg.1	HP1BP3	2.79	8.59	-55.81	7.09e-05	0.0006	heterochromatin protein 1, binding protein 3	Multiple_Complex
TC0300008999.hg.1	ZBTB38	2.79	8.58	-55.58	2.59e-10	1.56e-07	zinc finger and BTB domain containing 38	Multiple_Complex
TC0100018569.hg.1	HNRNPU	4.79	10.59	-55.58	7.62e-08	4.19e-06	heterogeneous nuclear ribonucleoprotein U (scaffold attachment factor A)	Multiple_Complex
TC0100015819.hg.1	S100A10	5.05	10.85	-55.4	2.11e-09	4.01e-07	S100 calcium binding protein A10	Multiple_Complex
TC1400008665.hg.1	DAD1	3.48	9.27	-55.32	3.05e-10	1.64e-07	defender against cell death 1	Multiple_Complex
TC0200008996.hg.1	ACTR3	4.12	9.91	-55.09	8.75e-10	2.5e-07	ARP3 actin-related protein 3 homolog (yeast)	Multiple_Complex
TC0400007879.hg.1	USO1	3.7	9.49	-55.06	9.29e-11	1.11e-07	USO1 vesicle transport factor	Multiple_Complex
TC1000007127.hg.1	WAC	3.83	9.61	-55.01	5.12e-09	6.62e-07	WW domain containing adaptor with coiled-coil	Multiple_Complex
TC0Y00007044.hg.1	AC134878.2	2.19	7.97	-54.87	0.0004	0.0019		Precursor_microRNA
TC0200016757.hg.1	NCKAP1	2.26	8.04	-54.83	7.06e-11	1.08e-07	NCK-associated protein 1	Multiple_Complex
TC0600012413.hg.1	IBTK	2.01	7.79	-54.73	3.51e-09	5.32e-07	inhibitor of Bruton agammaglobulinemia tyrosine kinase	Multiple_Complex
TC1700010056.hg.1	KRT17P6	3.78	9.55	-54.69	2.67e-06	5.91e-05	keratin 17 pseudogene 6 [Source:HGNC Symbol;Acc:HGNC:50724]	Multiple_Complex
TC1100007262.hg.1	EHF	3.96	9.74	-54.65	9.09e-10	2.55e-07	ets homologous factor	Multiple_Complex
TC0500013204.hg.1	CAST	3.45	9.22	-54.64	5.4e-07	1.8e-05	calpastatin	Multiple_Complex
TC0900007947.hg.1	stertuby	3.19	8.96	-54.56	1.25e-08	1.17e-06	Transcript Identified by AceView	Unassigned
TC0700012461.hg.1	WASL	3.14	8.91	-54.55	2.17e-11	8.62e-08	Wiskott-Aldrich syndrome-like	Multiple_Complex
TC0600012747.hg.1	CD24	5.14	10.9	-54.5	3.01e-08	2.14e-06	CD24 molecule	Multiple_Complex
TC0900011103.hg.1		2.24	8	-54.4	0.0032	0.0091		NonCoding
TC1200007418.hg.1	ANO6	2.64	8.4	-54.39	7.33e-09	8.34e-07	anoctamin 6	Multiple_Complex
TC1300008289.hg.1	ZDHHC20	2.05	7.81	-54.35	5.21e-09	6.68e-07	zinc finger, DHHC-type containing 20	Multiple_Complex
TC1500009636.hg.1	ANXA2	5.62	11.38	-54.21	3.12e-07	1.2e-05	annexin A2	Multiple_Complex
TC1200010109.hg.1	LDHB	3.49	9.25	-54.18	5.18e-10	1.88e-07	lactate dehydrogenase B	Multiple_Complex
TC0600014261.hg.1	DDX39B; SNORD84	2.95	8.71	-54.18	5.18e-09	6.65e-07	DEAD (Asp-Glu-Ala-Asp) box polypeptide 39B; small nucleolar RNA, C/D box 84	Multiple_Complex
TCUn_KI270741v100006434.hg.1	AUXG01000517.1	3.32	9.08	-54.11	0.0009	0.0036		Precursor_microRNA
TC0200007834.hg.1	AC007318.5	3.46	9.22	-54.06	1.63e-08	1.4e-06		Pseudogene
TC0X00008596.hg.1	CDR1; CDR1-AS	5.16	10.91	-54.03	8.58e-10	2.48e-07	Memczak2013 ANTISENSE, CDS, coding, downstream_end, upstream_start, UTR3, UTR5 best transcript NM_004065; CDR1 antisense RNA; CDR1 antisense RNA [Source:HGNC Symbol;Acc:HGNC:48926]	NonCoding
TC0400007938.hg.1	BMP2K	2.48	8.24	-54.01	2.05e-09	3.95e-07	BMP2 inducible kinase	Multiple_Complex
TC1600011505.hg.1	NPIPB4	2.92	8.67	-53.98	8.52e-11	1.11e-07	nuclear pore complex interacting protein family, member B4	Multiple_Complex
TC0100015847.hg.1	SPRR2D	4.38	10.13	-53.96	1.36e-06	3.59e-05	small proline-rich protein 2D	Coding
TC1700008133.hg.1	KPNB1	2.89	8.64	-53.83	2e-10	1.4e-07	karyopherin (importin) beta 1	Multiple_Complex
TC0200009687.hg.1	ARL6IP6	1.27	7.02	-53.83	1.01e-09	2.68e-07	ADP-ribosylation factor like GTPase 6 interacting protein 6	Multiple_Complex
TC0200016591.hg.1	BZW1	3.61	9.35	-53.66	1.84e-09	3.71e-07	basic leucine zipper and W2 domains 1	Multiple_Complex
TC1600011507.hg.1	NPIPL3	3.17	8.91	-53.64	7.24e-11	1.08e-07	Transcript Identified by AceView, Entrez Gene ID(s) 100271836; 23117	Multiple_Complex
TC0100011746.hg.1	CNIH4	2.46	8.2	-53.6	2.08e-11	8.62e-08	cornichon family AMPA receptor auxiliary protein 4	Multiple_Complex
TC0600008050.hg.1	UBR2	2.48	8.23	-53.57	3.57e-11	9.52e-08	ubiquitin protein ligase E3 component n-recognin 2	Multiple_Complex
TC0200013079.hg.1	DUSP11	2.95	8.69	-53.54	3.29e-08	2.28e-06	dual specificity phosphatase 11	Multiple_Complex
TC0500009422.hg.1	NPM1	3.52	9.26	-53.5	4.6e-11	9.88e-08	nucleophosmin (nucleolar phosphoprotein B23, numatrin)	Multiple_Complex
TC0400012940.hg.1	SEC31A	2.59	8.33	-53.45	1.61e-10	1.34e-07	SEC31 homolog A, COPII coat complex component	Multiple_Complex
TC1000007700.hg.1	UBE2D1	2.11	7.85	-53.28	7e-08	3.94e-06	ubiquitin conjugating enzyme E2D 1	Multiple_Complex
TC0200009789.hg.1	2025-03-07	3.24	8.97	-53.21	2.35e-10	1.52e-07	membrane associated ring finger 7	Multiple_Complex
TC0600014322.hg.1	SYNCRIP	3.03	8.76	-53.16	7.05e-09	8.13e-07	synaptotagmin binding, cytoplasmic RNA interacting protein	Multiple_Complex
TC0X00010329.hg.1	TSPAN6	2.65	8.38	-52.98	2.51e-09	4.45e-07	tetraspanin 6	Multiple_Complex
TC0600013727.hg.1	EZR	4.74	10.46	-52.84	1.59e-10	1.34e-07	ezrin	Multiple_Complex
TC0100018472.hg.1	SEC22B	2.78	8.5	-52.83	1.27e-10	1.19e-07	SEC22 homolog B, vesicle trafficking protein (gene/pseudogene)	Multiple_Complex
TC0600010948.hg.1	NUP153	2.23	7.95	-52.81	7.59e-11	1.08e-07	nucleoporin 153kDa	Multiple_Complex
TC1800006650.hg.1	RAB31	3.28	9	-52.8	5.1e-10	1.88e-07	RAB31, member RAS oncogene family	Multiple_Complex
TC1100007876.hg.1	TMEM179B; MIR6748	3.87	9.59	-52.63	1.5e-10	1.29e-07	transmembrane protein 179B; microRNA 6748	Multiple_Complex
TC0700011347.hg.1	AC068533.1	3.44	9.15	-52.62	0.0033	0.0093		Precursor_microRNA
TC0400012670.hg.1	FAT1	2.9	8.62	-52.6	2.33e-10	1.52e-07	FAT atypical cadherin 1	Multiple_Complex
TC1200009855.hg.1	MIR1244-1; MIR1244-4	2.55	8.26	-52.6	4.12e-09	5.79e-07	microRNA 1244-1; microRNA 1244-4	Multiple_Complex
TC1700010618.hg.1	TOP2A	3.17	8.88	-52.38	8.95e-09	9.41e-07	topoisomerase (DNA) II alpha	Multiple_Complex
TC1200009131.hg.1	DYNLL1	4.27	9.98	-52.33	2.72e-10	1.58e-07	dynein, light chain, LC8-type 1	Multiple_Complex
TC0600014328.hg.1	OSTM1	1.77	7.47	-52.13	1.73e-11	8.62e-08	osteopetrosis associated transmembrane protein 1	Multiple_Complex
TC0200012683.hg.1	AC073215.1	3.34	9.04	-52.1	0.0032	0.0091		Precursor_microRNA
TC0500008384.hg.1	AP3S1	2.79	8.49	-51.98	1.08e-11	8.62e-08	adaptor-related protein complex 3, sigma 1 subunit	Multiple_Complex
TC0300012897.hg.1	SSR3	3.96	9.66	-51.96	9.86e-11	1.11e-07	signal sequence receptor, gamma (translocon-associated protein gamma)	Multiple_Complex
TC0X00007709.hg.1	PGK1	2.87	8.56	-51.76	2.99e-08	2.13e-06	phosphoglycerate kinase 1	Multiple_Complex
TC0600012927.hg.1	HDAC2	2.95	8.64	-51.74	3.06e-09	4.96e-07	histone deacetylase 2	Multiple_Complex
TC0600013326.hg.1	PERP	5.43	11.12	-51.74	1.27e-08	1.18e-06	PERP, TP53 apoptosis effector	Coding
TC1600008917.hg.1	neereyby	2.48	8.17	-51.68	0.0022	0.0069	Transcript Identified by AceView	Coding
TC0800010103.hg.1	LSM12	2.18	7.87	-51.64	4.01e-10	1.76e-07	Homo sapiens LSM12 homolog (S. cerevisiae), mRNA (cDNA clone MGC:57206 IMAGE:4794614), complete cds.	Multiple_Complex
TC0300014090.hg.1	ATP13A3	3.52	9.21	-51.62	1.16e-10	1.15e-07	ATPase type 13A3	Multiple_Complex
TC0400008984.hg.1	RPS3A; SNORD73A	4.97	10.66	-51.44	3.81e-10	1.75e-07	ribosomal protein S3A; small nucleolar RNA, C/D box 73A	Multiple_Complex
TC1500009458.hg.1	ARPP19	2.42	8.11	-51.42	1.38e-11	8.62e-08	cAMP-regulated phosphoprotein 19kDa	Multiple_Complex
TC0100018308.hg.1	FCGR2A	3.67	9.36	-51.42	3.7e-08	2.48e-06	Fc fragment of IgG, low affinity IIa, receptor (CD32)	Multiple_Complex
TC0200008233.hg.1	KCMF1	2.9	8.59	-51.37	1.08e-09	2.74e-07	potassium channel modulatory factor 1	Multiple_Complex
TC0500011062.hg.1	kleyplarby	2.75	8.43	-51.36	0.0001	0.0009	Transcript Identified by AceView	Unassigned
TC0300006784.hg.1	RAB5A	3.76	9.44	-51.34	1.86e-09	3.72e-07	RAB5A, member RAS oncogene family	Multiple_Complex
TC0300013960.hg.1	HIGD1A	3.04	8.72	-51.14	4.32e-10	1.78e-07	HIG1 hypoxia inducible domain family, member 1A	Multiple_Complex
TC1900011682.hg.1	RAB8A	3.78	9.46	-51.1	6.01e-08	3.53e-06	RAB8A, member RAS oncogene family	Multiple_Complex
TC0500011333.hg.1	TMEM167A	2.75	8.42	-50.94	3.03e-10	1.64e-07	transmembrane protein 167A	Multiple_Complex
TC0300012445.hg.1	MRPL3	2.64	8.31	-50.91	3.51e-10	1.68e-07	mitochondrial ribosomal protein L3	Multiple_Complex
TC0700013439.hg.1	BCAP29	2.08	7.74	-50.74	7.12e-11	1.08e-07	B-cell receptor-associated protein 29	Multiple_Complex
TC0100014175.hg.1	EPS15	2.15	7.82	-50.73	2.03e-11	8.62e-08	epidermal growth factor receptor pathway substrate 15	Multiple_Complex
TCUn_GL000224v100006433.hg.1	AL591856.1	3.99	9.65	-50.72	0.0006	0.0026		Precursor_microRNA
TC1300010030.hg.1	N4BP2L2	3.22	8.88	-50.66	1.67e-09	3.48e-07	NEDD4 binding protein 2-like 2	Multiple_Complex
TC1200008107.hg.1	RAP1B	2.33	7.99	-50.53	4.27e-10	1.78e-07	RAP1B, member of RAS oncogene family	Multiple_Complex
TC1200010006.hg.1	PLBD1	3.18	8.83	-50.52	2.16e-11	8.62e-08	phospholipase B domain containing 1	Multiple_Complex
TC0400010895.hg.1	TMPRSS11D	3.13	8.79	-50.51	2.87e-07	1.12e-05	transmembrane protease, serine 11D	Multiple_Complex
TC0900012271.hg.1		1.44	7.09	-50.41	2.2e-10	1.45e-07		NonCoding
TC0700011796.hg.1	SAMD9	2.9	8.55	-50.31	1.04e-08	1.04e-06	sterile alpha motif domain containing 9	Coding
TC0600008486.hg.1	OGFRL1	1.93	7.58	-50.26	6.6e-09	7.74e-07	opioid growth factor receptor-like 1	Multiple_Complex
TC0100011018.hg.1	MIR4426	3.25	8.9	-50.13	1.03e-10	1.11e-07	microRNA 4426	Multiple_Complex
TC0X00009215.hg.1	EIF1AX	2.39	8.04	-50.11	2.68e-09	4.61e-07	eukaryotic translation initiation factor 1A, X-linked	Multiple_Complex
TC0600008863.hg.1	MANEA	2.89	8.54	-50.08	4.43e-10	1.78e-07	mannosidase, endo-alpha	Multiple_Complex
TC0100015048.hg.1	MIR548N	5.19	10.83	-50.04	0.0043	0.0115	Homo sapiens microRNA 548n (MIR548N), microRNA.	Precursor_microRNA
TC1100013161.hg.1	CD59	3.46	9.09	-49.71	1.9e-08	1.55e-06	CD59 molecule, complement regulatory protein	Multiple_Complex
TC0300009468.hg.1	PRKCI	3.11	8.74	-49.64	6.13e-09	7.39e-07	protein kinase C, iota	Multiple_Complex
TC1200010022.hg.1	MGP	3.17	8.8	-49.64	2.4e-08	1.83e-06	matrix Gla protein	Multiple_Complex
TC0X00007026.hg.1	USP9X	3.39	9.02	-49.61	7.72e-11	1.08e-07	ubiquitin specific peptidase 9, X-linked	Multiple_Complex
TC0200014792.hg.1	COBLL1	1.51	7.15	-49.6	8.98e-09	9.43e-07	cordon-bleu WH2 repeat protein like 1	Multiple_Complex
TC0100015851.hg.1	SPRR2E	4.61	10.24	-49.55	1.64e-06	4.11e-05	small proline-rich protein 2E	Coding
TC0500013429.hg.1	RNF130	2.58	8.21	-49.45	1.39e-10	1.27e-07	ring finger protein 130	Multiple_Complex
TC0700011383.hg.1	SBDS	2.19	7.81	-49.22	5.04e-09	6.59e-07	Shwachman-Bodian-Diamond syndrome	Multiple_Complex
TC1300010025.hg.1	RNF6	2.14	7.76	-49.17	1.97e-10	1.4e-07	ring finger protein (C3H2C3 type) 6	Multiple_Complex
TC1400009248.hg.1	DLGAP5	1.87	7.49	-49.15	1.14e-09	2.81e-07	discs, large (Drosophila) homolog-associated protein 5	Multiple_Complex
TC2100007854.hg.1	CCT8	2.54	8.16	-49.13	2.78e-11	8.78e-08	chaperonin containing TCP1, subunit 8 (theta)	Multiple_Complex
TC1800009308.hg.1	SERPINB3	4.84	10.45	-49.02	4.07e-07	1.47e-05	serpin peptidase inhibitor, clade B (ovalbumin), member 3	Coding
TC0500012059.hg.1	VDAC1	2.67	8.28	-48.86	6.79e-09	7.9e-07	voltage-dependent anion channel 1	Multiple_Complex
TC1300009979.hg.1	UCHL3	2.04	7.64	-48.73	1.1e-08	1.08e-06	ubiquitin C-terminal hydrolase L3	Multiple_Complex
TC0600013054.hg.1	SERINC1	3.14	8.75	-48.64	2.25e-11	8.62e-08	serine incorporator 1	Multiple_Complex
TC1700011523.hg.1	PSMD12	2.31	7.91	-48.61	1.73e-08	1.45e-06	proteasome 26S subunit, non-ATPase 12	Multiple_Complex
TC1700008175.hg.1	CALCOCO2	2.5	8.1	-48.52	7.91e-11	1.1e-07	calcium binding and coiled-coil domain 2	Multiple_Complex
TC0900009437.hg.1	AK3	2.56	8.16	-48.51	9.5e-07	2.75e-05	adenylate kinase 3	Multiple_Complex
TC0400012150.hg.1	TMEM154	2.32	7.92	-48.5	5.81e-11	1.07e-07	transmembrane protein 154	Multiple_Complex
TC0100009444.hg.1	CAPZA1	3.23	8.82	-48.44	2.61e-10	1.57e-07	capping protein (actin filament) muscle Z-line, alpha 1	Multiple_Complex
TC1600011514.hg.1	SMG1P2	4.45	10.04	-48.44	2.73e-08	2e-06	SMG1 pseudogene 2	Multiple_Complex
TC0600012711.hg.1	AL359709.1	2.05	7.64	-48.43	0.0062	0.0151		Precursor_microRNA
TSUnmapped00000333.hg.1	SURF4	2.89	8.48	-48.38	1.38e-09	3.12e-07	surfeit 4	Coding
TC1800007013.hg.1	DSG3	4.65	10.24	-48.21	1.31e-07	6.23e-06	desmoglein 3	Multiple_Complex
TC0400012432.hg.1	HMGB2	3.45	9.04	-48.08	1.45e-10	1.28e-07	high mobility group box 2	Multiple_Complex
TC0900011525.hg.1	RPS10P17	5.2	10.78	-48.07	5.36e-09	6.74e-07	Transcript Identified by AceView, Entrez Gene ID(s) 645857	Unassigned
TC0500009250.hg.1	UBLCP1	2.36	7.94	-48.04	3.86e-08	2.56e-06	ubiquitin-like domain containing CTD phosphatase 1	Multiple_Complex
TC0300013809.hg.1	RPL14	4.96	10.55	-48.01	1.01e-10	1.11e-07	ribosomal protein L14	Multiple_Complex
TC0800011625.hg.1	TAF2	2.17	7.75	-48	3.5e-10	1.68e-07	TAF2 RNA polymerase II, TATA box binding protein (TBP)-associated factor, 150kDa	Multiple_Complex
TC0600008757.hg.1	PNRC1	3.66	9.24	-47.96	4.37e-10	1.78e-07	proline-rich nuclear receptor coactivator 1	Multiple_Complex
TC0200014610.hg.1	NMI	1.5	7.08	-47.93	8.94e-10	2.52e-07	N-myc (and STAT) interactor	Multiple_Complex
TC1400010777.hg.1	TC2N	3.11	8.69	-47.91	2.87e-09	4.8e-07	tandem C2 domains, nuclear	Multiple_Complex
TC1200012592.hg.1	C1S	2.98	8.56	-47.9	1.37e-07	6.46e-06	complement component 1, s subcomponent	Multiple_Complex
TC0600008630.hg.1	TTK	2.55	8.14	-47.87	1.72e-10	1.38e-07	TTK protein kinase	Multiple_Complex
TC0700009174.hg.1	MKLN1	2.21	7.79	-47.87	3.61e-09	5.42e-07	muskelin 1, intracellular mediator containing kelch motifs	Multiple_Complex
TC1000011716.hg.1	USMG5; MIR1307	2.91	8.49	-47.75	9.37e-11	1.11e-07	up-regulated during skeletal muscle growth 5 homolog (mouse); microRNA 1307	Multiple_Complex
TC1500010634.hg.1	CERS3	2.12	7.7	-47.7	4.53e-08	2.88e-06	ceramide synthase 3	Multiple_Complex
TC0100010518.hg.1	DCAF6	2.17	7.74	-47.48	8.16e-11	1.11e-07	DDB1 and CUL4 associated factor 6	Multiple_Complex
TC1100009521.hg.1	APLP2	3.69	9.26	-47.44	5.84e-09	7.14e-07	amyloid beta (A4) precursor-like protein 2	Multiple_Complex
TC1500007299.hg.1		5.23	10.8	-47.38	0.0078	0.0181		NonCoding
TC1600009929.hg.1	RP11-231C14.4	3.31	8.88	-47.33	7.19e-09	8.25e-07	Uncharacterized protein [Source:UniProtKB/TrEMBL;Acc:H0YIQ5]	Multiple_Complex
TSUnmapped00000477.hg.1	SURF4	2.9	8.46	-47.13	9.92e-10	2.66e-07	surfeit 4	Coding
TC0300010643.hg.1	CMTM6	1.73	7.28	-47.04	2.67e-08	1.97e-06	CKLF-like MARVEL transmembrane domain containing 6	Multiple_Complex
TC1200008162.hg.1	CNOT2	2.68	8.23	-46.92	9.7e-08	4.98e-06	CCR4-NOT transcription complex subunit 2	Multiple_Complex
TC1200010927.hg.1	ATP5B	4.57	10.12	-46.86	3.54e-09	5.36e-07	ATP synthase, H+ transporting, mitochondrial F1 complex, beta polypeptide	Multiple_Complex
TC1600009959.hg.1	SMG1P5	2.5	8.05	-46.83	3.41e-11	9.45e-08	SMG1 pseudogene 5	Multiple_Complex
TC0200009806.hg.1	TANK	1.99	7.54	-46.82	1.69e-10	1.36e-07	TRAF family member-associated NFKB activator	Multiple_Complex
TC1200010931.hg.1	PTGES3	2.85	8.39	-46.72	1.01e-09	2.67e-07	prostaglandin E synthase 3 (cytosolic)	Multiple_Complex
TC0300011273.hg.1	ARF4	4.01	9.56	-46.71	1.87e-10	1.4e-07	ADP-ribosylation factor 4	Multiple_Complex
TC2000009975.hg.1	TMEM230	3.03	8.57	-46.68	2.5e-09	4.45e-07	transmembrane protein 230	Multiple_Complex
TC0300008558.hg.1	DTX3L	2.5	8.05	-46.67	1.69e-09	3.52e-07	deltex 3 like, E3 ubiquitin ligase	Multiple_Complex
TC0100016218.hg.1	RGS5	3.62	9.17	-46.64	5.2e-10	1.88e-07	regulator of G-protein signaling 5	Multiple_Complex
TC0800011561.hg.1	EIF3H	4.54	10.08	-46.64	2.82e-09	4.75e-07	eukaryotic translation initiation factor 3, subunit H	Multiple_Complex
TC0900006961.hg.1	DNAJA1	3.47	9.01	-46.55	7.15e-11	1.08e-07	DnaJ (Hsp40) homolog, subfamily A, member 1	Multiple_Complex
TC0100014014.hg.1	PRDX1	3.68	9.22	-46.49	5.5e-11	1.07e-07	peroxiredoxin 1	Multiple_Complex
TC1100012992.hg.1	HSD17B12	2.28	7.82	-46.32	1.84e-10	1.4e-07	hydroxysteroid (17-beta) dehydrogenase 12	Multiple_Complex
TC0700013441.hg.1	IFRD1	2.41	7.95	-46.32	2.01e-07	8.57e-06	interferon-related developmental regulator 1	Multiple_Complex
TC1700007124.hg.1	KRT16P1	4.54	10.07	-46.32	4.53e-05	0.0004	keratin 16 pseudogene 1	Multiple_Complex
TC1500010910.hg.1	RPS17	5.38	10.91	-46.3	6.13e-11	1.07e-07	ribosomal protein S17	Multiple_Complex
TC1000012561.hg.1	JMJD1C	2.2	7.73	-46.2	7.39e-09	8.36e-07	jumonji domain containing 1C	Multiple_Complex
TC0800007899.hg.1	SULF1	4.32	9.85	-46.19	2.67e-10	1.58e-07	sulfatase 1	Multiple_Complex
TC1100012137.hg.1	MMP13	2.36	7.89	-46.18	0.0017	0.0056	matrix metallopeptidase 13	Coding
TC1000007103.hg.1	RAB18	3.15	8.68	-46.12	9.57e-11	1.11e-07	RAB18, member RAS oncogene family	Multiple_Complex
TC0200016662.hg.1	CALM2	4.11	9.64	-46.12	2.38e-09	4.31e-07	calmodulin 2 (phosphorylase kinase, delta)	Multiple_Complex
TC0300009500.hg.1	FNDC3B	4.01	9.54	-46.08	3.35e-09	5.17e-07	fibronectin type III domain containing 3B	Multiple_Complex
TC0700007285.hg.1	CDK13	2.69	8.21	-45.86	1.98e-10	1.4e-07	cyclin-dependent kinase 13	Multiple_Complex
TC0200009955.hg.1	CYBRD1	2.83	8.34	-45.76	6.77e-11	1.08e-07	cytochrome b reductase 1	Multiple_Complex
TC1700011053.hg.1	AC006487.1	3.27	8.78	-45.66	0.0046	0.012		Precursor_microRNA
TC0200008259.hg.1	MAT2A	3.09	8.6	-45.58	1.86e-09	3.72e-07	methionine adenosyltransferase II, alpha	Multiple_Complex
TC0900010404.hg.1	ZFAND5	2.96	8.47	-45.57	2.29e-09	4.21e-07	zinc finger, AN1-type domain 5	Multiple_Complex
TC0300006820.hg.1	HMGB1P5	4.83	10.34	-45.57	1.38e-07	6.49e-06	high mobility group box 1 pseudogene 5 [Source:HGNC Symbol;Acc:HGNC:4997]	Multiple_Complex
TC1900010765.hg.1	CEACAM7	2.6	8.1	-45.49	0.0082	0.0189	carcinoembryonic antigen-related cell adhesion molecule 7	Multiple_Complex
TC0700006980.hg.1	CBX3	3.63	9.14	-45.48	4.62e-10	1.82e-07	chromobox homolog 3	Multiple_Complex
TC0200013943.hg.1	SLC35F5	2.19	7.7	-45.41	3.12e-10	1.66e-07	solute carrier family 35, member F5	Multiple_Complex
TC0100016703.hg.1		4	9.5	-45.38	0.0083	0.019		NonCoding
TC0300013884.hg.1	C3orf58	2.38	7.88	-45.29	1.24e-10	1.17e-07	chromosome 3 open reading frame 58	Multiple_Complex
TC0200011731.hg.1	PDIA6	3.43	8.93	-45.21	5.78e-10	2.02e-07	protein disulfide isomerase family A, member 6	Multiple_Complex
TC0300013881.hg.1	U2SURP	3.59	9.09	-45.21	1e-08	1.02e-06	U2 snRNP-associated SURP domain containing	Multiple_Complex
TC0700008014.hg.1	PMS2P5	3.43	8.92	-45.13	1.74e-07	7.71e-06	PMS1 homolog 2, mismatch repair system component pseudogene 5	Multiple_Complex
TC0800007440.hg.1	VDAC3	3.04	8.54	-45.12	2.57e-08	1.91e-06	voltage-dependent anion channel 3	Multiple_Complex
TC0400010230.hg.1	GBA3	4.13	9.62	-45.08	1.35e-09	3.09e-07	Jeck2013 ANTISENSE, coding, INTERNAL, intronic best transcript NM_020973	Multiple_Complex
TC1200010616.hg.1	TUBA1B	5.91	11.41	-45.06	4e-10	1.76e-07	tubulin, alpha 1b	Multiple_Complex
TC1000006617.hg.1	NET1	4.71	10.21	-45.04	2.98e-09	4.88e-07	neuroepithelial cell transforming 1	Multiple_Complex
TC1800006656.hg.1	VAPA	2.83	8.32	-44.96	5.85e-11	1.07e-07	VAMP associated protein A	Multiple_Complex
TC0100018424.hg.1	HNRNPR	3.59	9.07	-44.74	3.38e-09	5.2e-07	heterogeneous nuclear ribonucleoprotein R	Multiple_Complex
TC0600014068.hg.1	TMEM14C	2.67	8.15	-44.64	5.83e-07	1.9e-05	transmembrane protein 14C	Multiple_Complex
TC1100012474.hg.1	MPZL2	4.88	10.36	-44.46	9.53e-10	2.61e-07	myelin protein zero-like 2	Multiple_Complex
TC0100015822.hg.1	S100A11	5.66	11.13	-44.39	4.39e-09	6.02e-07	S100 calcium binding protein A11	Multiple_Complex
TC0100012443.hg.1		2.59	8.06	-44.39	1.41e-06	3.68e-05		NonCoding
TC1200011099.hg.1	GNS	3.63	9.1	-44.32	1.57e-09	3.35e-07	glucosamine (N-acetyl)-6-sulfatase	Multiple_Complex
TC0X00007704.hg.1	COX7B	3.6	9.07	-44.32	1.38e-06	3.61e-05	cytochrome c oxidase subunit VIIb	Multiple_Complex
TC0700007344.hg.1	AC011738.1	3.28	8.75	-44.29	0.004	0.0109		Precursor_microRNA
TC0500007699.hg.1	SMN1	2.24	7.71	-44.24	1.3e-09	3.03e-07	survival of motor neuron 1, telomeric	Multiple_Complex
TC0300010540.hg.1	TOP2B; MIR4442	2.7	8.17	-44.16	5.57e-10	1.98e-07	topoisomerase (DNA) II beta; microRNA 4442	Multiple_Complex
TC1200007137.hg.1	FGFR1OP2	1.51	6.98	-44.14	3.72e-09	5.49e-07	FGFR1 oncogene partner 2	Multiple_Complex
TC0200016543.hg.1	RIF1	2.27	7.73	-44.09	1.17e-07	5.74e-06	replication timing regulatory factor 1	Multiple_Complex
TC0200010100.hg.1	AGPS	2.26	7.72	-44.08	7.41e-10	2.28e-07	alkylglycerone phosphate synthase	Multiple_Complex
TC0100010543.hg.1	ATP1B1	3.97	9.43	-44.08	9.25e-06	0.0001	ATPase, Na+/K+ transporting, beta 1 polypeptide	Multiple_Complex
TC0800010417.hg.1	PCMTD1	3.16	8.62	-44.03	4.64e-10	1.82e-07	protein-L-isoaspartate (D-aspartate) O-methyltransferase domain containing 1	Multiple_Complex
TC0800007738.hg.1	SDCBP	3.56	9.02	-43.95	1.8e-09	3.67e-07	syndecan binding protein	Multiple_Complex
TC0100009418.hg.1	RAP1A	2.88	8.33	-43.87	3.99e-11	9.66e-08	RAP1A, member of RAS oncogene family	Multiple_Complex
TC0700010185.hg.1	EIF2AK1	2.67	8.13	-43.79	4.31e-09	5.96e-07	eukaryotic translation initiation factor 2-alpha kinase 1	Multiple_Complex
TC0200011034.hg.1	CAB39	1.8	7.25	-43.77	2.19e-10	1.45e-07	calcium binding protein 39	Multiple_Complex
TC0100018273.hg.1	ATP1A1	3.16	8.62	-43.76	7.7e-11	1.08e-07	ATPase, Na+/K+ transporting, alpha 1 polypeptide	Multiple_Complex
TC0X00008785.hg.1	BGN	4.23	9.68	-43.66	2.1e-08	1.67e-06	biglycan	Multiple_Complex
TC1000010555.hg.1	AGAP9; BMS1P6	2.41	7.86	-43.65	3.22e-10	1.66e-07	ArfGAP with GTPase domain, ankyrin repeat and PH domain 9; BMS1 ribosome biogenesis factor pseudogene 6	Multiple_Complex
TC0300012970.hg.1	KPNA4	3.26	8.71	-43.65	2e-09	3.88e-07	karyopherin alpha 4 (importin alpha 3)	Multiple_Complex
TC1000006798.hg.1	CDC123	2.69	8.14	-43.6	4.43e-10	1.78e-07	cell division cycle 123	Multiple_Complex
TC0100014188.hg.1	NRDC; MIR761	1.4	6.84	-43.56	6.38e-10	2.15e-07	nardilysin convertase; microRNA 761	Multiple_Complex
TC0800008916.hg.1	EFR3A	2.3	7.74	-43.53	2.52e-09	4.47e-07	EFR3 homolog A	Multiple_Complex
TC0400012175.hg.1	AC020703.2	3.55	8.99	-43.48	0.0042	0.0112		Precursor_microRNA
TC1700007454.hg.1	GOSR1	2.96	8.4	-43.47	2.94e-09	4.86e-07	golgi SNAP receptor complex member 1	Multiple_Complex
TC1000008269.hg.1	GHITM	3.62	9.06	-43.45	2.59e-11	8.7e-08	growth hormone inducible transmembrane protein	Multiple_Complex
TC1300007843.hg.1	TM9SF2	3.82	9.25	-43.37	1.3e-09	3.03e-07	transmembrane 9 superfamily member 2	Multiple_Complex
TC0200016442.hg.1	MSH2	2.6	8.03	-43.37	1.39e-08	1.25e-06	mutS homolog 2	Multiple_Complex
TC1200009735.hg.1	MRPL51	3.54	8.97	-43.23	1.57e-07	7.16e-06	mitochondrial ribosomal protein L51	Multiple_Complex
TC0700012301.hg.1	LINC00998	3.28	8.71	-43.2	4.32e-09	5.97e-07	long intergenic non-protein coding RNA 998	NonCoding
TC0900011177.hg.1	TXN	4.69	10.13	-43.17	7.48e-10	2.29e-07	thioredoxin	Multiple_Complex
TC1200012574.hg.1	TULP3	2.81	8.23	-43.03	6.16e-07	1.99e-05	tubby like protein 3	Multiple_Complex
TC1100008985.hg.1	ATM	2.74	8.16	-43.01	1.38e-09	3.12e-07	ATM serine/threonine kinase	Multiple_Complex
TC1500010884.hg.1	RPL4; SNORD16; SNORD18A; SNORD18B; SNORD18C	4.55	9.98	-43	1.82e-09	3.69e-07	ribosomal protein L4; small nucleolar RNA, C/D box 16; small nucleolar RNA, C/D box 18A; small nucleolar RNA, C/D box 18B; small nucleolar RNA, C/D box 18C	Multiple_Complex
TC2200006440.hg.1		4.03	9.45	-42.94	0.0005	0.0023		NonCoding
TC0100009568.hg.1	MAN1A2	3.2	8.63	-42.92	2.85e-10	1.6e-07	mannosidase, alpha, class 1A, member 2	Multiple_Complex
TC0100010379.hg.1	UHMK1	3.08	8.5	-42.79	1.27e-09	2.99e-07	U2AF homology motif (UHM) kinase 1	Multiple_Complex
TC2100007996.hg.1	TMEM50B	1.93	7.35	-42.73	4.54e-09	6.16e-07	transmembrane protein 50B	Multiple_Complex
TC0700007857.hg.1	TMEM248	2.13	7.54	-42.73	1.26e-08	1.17e-06	transmembrane protein 248	Multiple_Complex
TC1400009529.hg.1	ACTN1; HMGN1P3	3.83	9.25	-42.67	9.48e-08	4.9e-06	actinin, alpha 1; high mobility group nucleosome binding domain 1 pseudogene 3	Multiple_Complex
TC1100006644.hg.1	RRM1	3.91	9.32	-42.63	2.65e-09	4.57e-07	ribonucleotide reductase M1	Multiple_Complex
TC1700010358.hg.1	MYO1D	1.91	7.32	-42.37	1.81e-10	1.4e-07	myosin ID	Multiple_Complex
TC0300012814.hg.1	GPR87	2.46	7.86	-42.29	8.95e-08	4.7e-06	G protein-coupled receptor 87	Multiple_Complex
TC1800006487.hg.1	SMCHD1	2.55	7.95	-42.28	1.23e-10	1.17e-07	structural maintenance of chromosomes flexible hinge domain containing 1	Multiple_Complex
TC0400008091.hg.1	SPP1	3.74	9.14	-42.2	5.31e-09	6.72e-07	secreted phosphoprotein 1	Multiple_Complex
TC0300006791.hg.1	KAT2B	2.62	8.02	-42.17	5.95e-08	3.51e-06	K(lysine) acetyltransferase 2B	Multiple_Complex
TC0600012764.hg.1	SEC63	3.11	8.5	-42.13	3.87e-09	5.59e-07	SEC63 homolog, protein translocation regulator	Multiple_Complex
TC0700009230.hg.1	AKR1B10	2.99	8.39	-42.08	8.16e-05	0.0006	aldo-keto reductase family 1, member B10 (aldose reductase)	Multiple_Complex
TC0700008747.hg.1	HBP1	3.43	8.82	-42.07	1.79e-09	3.66e-07	HMG-box transcription factor 1	Multiple_Complex
TC0300010086.hg.1		4.89	10.29	-42.05	0.0001	0.001		NonCoding
TC0700006844.hg.1	ITGB8	2.35	7.74	-42.03	1.41e-09	3.14e-07	integrin beta 8	Multiple_Complex
TC0100008815.hg.1	IFI44L	1.85	7.24	-42.03	3.6e-05	0.0004	interferon-induced protein 44-like	Multiple_Complex
TC0200016585.hg.1	MOB4	1.95	7.34	-41.98	3.23e-10	1.66e-07	MOB family member 4, phocein	Multiple_Complex
TC2000009916.hg.1	TGIF2-C20orf24	3.17	8.56	-41.96	1.01e-10	1.11e-07	TGIF2-C20orf24 readthrough	Multiple_Complex
TC0100010546.hg.1	BLZF1	2.67	8.07	-41.95	2.26e-09	4.19e-07	basic leucine zipper nuclear factor 1	Multiple_Complex
TC0600012814.hg.1	CD164	3.7	9.09	-41.9	3.42e-08	2.34e-06	CD164 molecule, sialomucin	Multiple_Complex
TC0400011263.hg.1	SPARCL1	3.9	9.29	-41.75	1.7e-07	7.59e-06	SPARC like 1	Multiple_Complex
TC0400008053.hg.1	AFF1	3.27	8.65	-41.66	5.73e-10	2.01e-07	AF4/FMR2 family, member 1	Multiple_Complex
TC1300008533.hg.1	HSPH1	3.72	9.09	-41.55	1.07e-09	2.74e-07	heat shock 105kDa/110kDa protein 1	Multiple_Complex
TC0700011626.hg.1	SEMA3C	2.66	8.03	-41.53	5.31e-09	6.72e-07	sema domain, immunoglobulin domain (Ig), short basic domain, secreted, (semaphorin) 3C	Multiple_Complex
TC1500009363.hg.1	COPS2	2.93	8.3	-41.5	5.31e-09	6.72e-07	COP9 signalosome subunit 2	Multiple_Complex
TC1300006675.hg.1	SNORD102; SNORA27; RPL21	4.14	9.52	-41.49	6.96e-10	2.21e-07	small nucleolar RNA, C/D box 102; small nucleolar RNA, H/ACA box 27; ribosomal protein L21	Multiple_Complex
TC0200016584.hg.1	HSPE1	2.93	8.31	-41.43	1.23e-10	1.17e-07	heat shock 10kDa protein 1	Multiple_Complex
TC0100014806.hg.1	2025-09-15	3.78	9.15	-41.28	2.84e-10	1.6e-07	15 kDa selenoprotein; Salzman2013 ANNOTATED, CDS, coding, INTERNAL, OVCODE, OVEXON best transcript NM_004261; Transcript Identified by AceView, Entrez Gene ID(s) 9403, RefSeq ID(s) NM_203341; Transcript Identified by AceView, Entrez Gene ID(s) 9403, RefSeq ID(s) NM_004261; 15 kDa selenoprotein [Source:EntrezGene;Acc:9403]	Multiple_Complex
TC1000010341.hg.1	NAMPTP1	2.17	7.54	-41.28	8.51e-10	2.47e-07	nicotinamide phosphoribosyltransferase pseudogene 1 [Source:HGNC Symbol;Acc:HGNC:17633]	Pseudogene
TC1000011847.hg.1	RP11-214N15.5	4.69	10.06	-41.27	4.36e-09	6e-07		Multiple_Complex
TC0300010033.hg.1	PAK2	2.69	8.06	-41.25	6.04e-09	7.3e-07	p21 protein (Cdc42/Rac)-activated kinase 2	Multiple_Complex
TC1700011369.hg.1	MED13	3.37	8.74	-41.22	6.04e-10	2.08e-07	mediator complex subunit 13	Multiple_Complex
TC2000007915.hg.1	GNAS	3.74	9.1	-41.22	6.41e-08	3.69e-06	GNAS complex locus	Multiple_Complex
TC0X00011309.hg.1	HNRNPH2	2.69	8.05	-41.19	9.42e-11	1.11e-07	heterogeneous nuclear ribonucleoprotein H2 (H)	Coding
TC2000008007.hg.1	RPS21	4.99	10.35	-41.06	4.33e-10	1.78e-07	ribosomal protein S21	Multiple_Complex
TC1000011415.hg.1	SRP9P1	3.49	8.84	-40.86	4.12e-11	9.66e-08	signal recognition particle 9 pseudogene 1 [Source:HGNC Symbol;Acc:HGNC:23402]	Multiple_Complex
TC1500006842.hg.1	RP11-83J16.1	4.12	9.47	-40.85	3.94e-10	1.76e-07		Multiple_Complex
TC1100013097.hg.1	REXO2	2.25	7.6	-40.77	8.59e-11	1.11e-07	RNA exonuclease 2	Multiple_Complex
TC1500010184.hg.1	BCL2A1	2.2	7.55	-40.75	2.74e-06	6.02e-05	BCL2-related protein A1	Coding
TC0100016963.hg.1	KDM5B	3.27	8.62	-40.73	1.98e-09	3.86e-07	lysine (K)-specific demethylase 5B	Multiple_Complex
TC0600008981.hg.1	AIM1	2.72	8.07	-40.64	3.81e-10	1.75e-07	absent in melanoma 1	Multiple_Complex
TC1800006506.hg.1	MYL12A	3.85	9.19	-40.59	3.69e-09	5.47e-07	myosin light chain 12A	Multiple_Complex
TC1000009149.hg.1	PLEKHA1	2.75	8.09	-40.57	3.11e-10	1.66e-07	pleckstrin homology domain containing, family A (phosphoinositide binding specific) member 1	Multiple_Complex
TC0100014065.hg.1	EFCAB14	2.27	7.61	-40.54	6.47e-11	1.07e-07	EF-hand calcium binding domain 14	Multiple_Complex
TC0300012857.hg.1	DHX36	2.3	7.64	-40.46	1.92e-10	1.4e-07	DEAH (Asp-Glu-Ala-His) box polypeptide 36	Multiple_Complex
TC1000010230.hg.1	GLUDP5	2.76	8.1	-40.45	1.03e-10	1.11e-07		Multiple_Complex
TC0300008964.hg.1	MRPS22	2.82	8.15	-40.45	6.16e-08	3.59e-06	mitochondrial ribosomal protein S22	Multiple_Complex
TC1500009005.hg.1	ZNF770	2.2	7.54	-40.45	2.28e-07	9.43e-06	zinc finger protein 770	Multiple_Complex
TC0100013134.hg.1	CAPZB	4.36	9.7	-40.41	4.47e-10	1.79e-07	capping protein (actin filament) muscle Z-line, beta	Multiple_Complex
TC0100009199.hg.1	MFSD14A	2.51	7.84	-40.35	6.09e-10	2.09e-07	major facilitator superfamily domain containing 14A	Multiple_Complex
TC0600009261.hg.1	NUS1	2.5	7.84	-40.31	1.02e-07	5.17e-06	NUS1 dehydrodolichyl diphosphate synthase subunit	Multiple_Complex
TC0200011690.hg.1	YWHAQ	4.75	10.08	-40.27	2.03e-10	1.41e-07	tyrosine 3-monooxygenase/tryptophan 5-monooxygenase activation protein, theta	Multiple_Complex
TC0400012900.hg.1	FBXL5	1.8	7.13	-40.27	3.26e-08	2.27e-06	F-box and leucine-rich repeat protein 5	Multiple_Complex
TC1100013147.hg.1	RPS13; SNORD14B	4.66	9.99	-40.22	3.56e-09	5.37e-07	ribosomal protein S13; small nucleolar RNA, C/D box 14B	Multiple_Complex
TC0100011736.hg.1	DEGS1	1.78	7.11	-40.2	1.33e-08	1.21e-06	delta(4)-desaturase, sphingolipid 1	Multiple_Complex
TC0900009346.hg.1	CBWD1	2.99	8.32	-40.19	5.14e-10	1.88e-07	COBW domain containing 1	Multiple_Complex
TC0200007805.hg.1	AFTPH	3.85	9.18	-40.14	1.23e-07	5.96e-06	aftiphilin	Multiple_Complex
TC0500011754.hg.1	TMED7-TICAM2; TICAM2; TMED7	3.36	8.68	-40.12	8.89e-09	9.36e-07	TMED7-TICAM2 readthrough; toll-like receptor adaptor molecule 2; transmembrane p24 trafficking protein 7	Multiple_Complex
TC0800012435.hg.1	ZFAND1	2.37	7.7	-40.1	5.36e-10	1.93e-07	zinc finger, AN1-type domain 1	Multiple_Complex
TC0200014599.hg.1	fuder	1.84	7.16	-40.08	4.93e-07	1.68e-05	Transcript Identified by AceView	Unassigned
TC1500009952.hg.1	PKM	4.75	10.07	-40.06	1.11e-07	5.52e-06	pyruvate kinase, muscle	Multiple_Complex
TC0100008874.hg.1	PRKACB	2.31	7.64	-40.05	3.74e-09	5.49e-07	protein kinase, cAMP-dependent, catalytic, beta	Multiple_Complex
TC1300008633.hg.1	SUPT20H	2.78	8.11	-40.04	1e-09	2.67e-07	SPT20 homolog, SAGA complex component	Multiple_Complex
TC0200009978.hg.1	PDK1	2.93	8.25	-40.04	8.58e-09	9.2e-07	pyruvate dehydrogenase kinase, isozyme 1	Multiple_Complex
TC2200008604.hg.1	RPS15AP38	2.85	8.17	-40.02	2.79e-07	1.1e-05	ribosomal protein S15a pseudogene 38 [Source:HGNC Symbol;Acc:HGNC:36523]	Pseudogene
TC0600014233.hg.1	SSR1	4.37	9.69	-40.01	1.38e-09	3.12e-07	signal sequence receptor, alpha	Multiple_Complex
TC1700007893.hg.1		3.18	8.49	-39.81	1.49e-09	3.26e-07		NonCoding
TC0900011519.hg.1	PPP6C	2.93	8.25	-39.8	8.5e-08	4.54e-06	protein phosphatase 6, catalytic subunit	Multiple_Complex
TC0300012170.hg.1	GOLGB1	2.89	8.2	-39.78	2.59e-09	4.54e-07	golgin B1	Multiple_Complex
TC0700008181.hg.1	GNAI1	4.19	9.5	-39.65	5.26e-09	6.7e-07	guanine nucleotide binding protein (G protein), alpha inhibiting activity polypeptide 1	Multiple_Complex
TC0500007314.hg.1	MRPS30	2.91	8.21	-39.58	1.07e-08	1.06e-06	mitochondrial ribosomal protein S30	Multiple_Complex
TC0600008972.hg.1	PRDM1	3.78	9.08	-39.53	6.47e-10	2.17e-07	PR domain containing 1, with ZNF domain	Multiple_Complex
TC0200006788.hg.1	DDX1	1.98	7.29	-39.5	2e-10	1.4e-07	DEAD (Asp-Glu-Ala-Asp) box helicase 1	Multiple_Complex
TC0100010686.hg.1	CACYBP	3.64	8.94	-39.46	8.63e-10	2.48e-07	calcyclin binding protein	Multiple_Complex
TCUn_GL000224v100006437.hg.1	AL591856.3	4.25	9.55	-39.4	0.0004	0.002		Precursor_microRNA
TCUn_KI270741v100006436.hg.1	AUXG01000515.1	4.25	9.55	-39.4	0.0004	0.002		Precursor_microRNA
TC1200011971.hg.1	RPL6	4.49	9.78	-39.36	1.58e-10	1.34e-07	ribosomal protein L6	Multiple_Complex
TC0900008879.hg.1	SET	4.92	10.22	-39.35	6.15e-11	1.07e-07	SET nuclear proto-oncogene	Multiple_Complex
TC0700006648.hg.1	RAC1	4.73	10.03	-39.35	8.21e-11	1.11e-07	ras-related C3 botulinum toxin substrate 1 (rho family, small GTP binding protein Rac1)	Multiple_Complex
TC0700010716.hg.1	DPY19L1	1.42	6.71	-39.29	5.29e-09	6.72e-07	dpy-19-like 1 (C. elegans)	Multiple_Complex
TC0100008996.hg.1	ZNF326	2.1	7.39	-39.28	3.11e-09	5e-07	zinc finger protein 326	Multiple_Complex
TC1500007091.hg.1	CTDSPL2	2.74	8.03	-39.07	9.44e-10	2.6e-07	CTD small phosphatase like 2	Multiple_Complex
TC0X00010671.hg.1	LAMP2	3.31	8.59	-39.04	7.57e-10	2.31e-07	lysosomal-associated membrane protein 2	Multiple_Complex
TC0X00007474.hg.1	ETF1P3	2.4	7.69	-38.98	5.83e-09	7.13e-07	Transcript Identified by AceView, Entrez Gene ID(s) 100132121	Unassigned
TC0100018465.hg.1	BCAS2	2.88	8.17	-38.94	9.73e-10	2.63e-07	breast carcinoma amplified sequence 2	Multiple_Complex
TC0300010076.hg.1	RPL35A	4.91	10.19	-38.9	1.25e-08	1.17e-06	ribosomal protein L35a	Multiple_Complex
TC0800011216.hg.1	STK3	3.18	8.46	-38.87	4.49e-09	6.11e-07	serine/threonine kinase 3	Multiple_Complex
TC0200007015.hg.1	RAB10	4.59	9.87	-38.84	1.85e-10	1.4e-07	RAB10, member RAS oncogene family	Multiple_Complex
TC0300010066.hg.1	FYTTD1	3.07	8.35	-38.84	3.93e-10	1.76e-07	forty-two-three domain containing 1	Multiple_Complex
TC1100013190.hg.1	CFL1	3.89	9.17	-38.82	2.09e-10	1.43e-07	cofilin 1 (non-muscle)	Multiple_Complex
TC0600012658.hg.1	CCNC	2.53	7.81	-38.77	3.94e-09	5.64e-07	cyclin C	Multiple_Complex
TC0900011523.hg.1	HSPA5	3.97	9.25	-38.75	1.62e-08	1.4e-06	heat shock 70kDa protein 5 (glucose-regulated protein, 78kDa)	Multiple_Complex
TC1300009417.hg.1	AL354896.1	3.95	9.22	-38.75	0.004	0.0108		Precursor_microRNA
TC1300008249.hg.1	GJB2	4.5	9.78	-38.74	1.03e-08	1.03e-06	gap junction protein beta 2	Coding
TC0500007138.hg.1	IL7R	3.23	8.5	-38.68	8.07e-09	8.82e-07	interleukin 7 receptor	Multiple_Complex
TC1700011121.hg.1	TOB1	2.79	8.06	-38.62	1.05e-09	2.7e-07	transducer of ERBB2, 1	Multiple_Complex
TC1700007125.hg.1	AL353997.11	2.8	8.07	-38.62	2.53e-08	1.89e-06		Pseudogene
TC1700007225.hg.1	AC015818.6	2.8	8.07	-38.62	2.53e-08	1.89e-06		Pseudogene
TC1700011731.hg.1	ATP5H	3.06	8.33	-38.57	1e-10	1.11e-07	ATP synthase, H+ transporting, mitochondrial Fo complex subunit D	Multiple_Complex
TC1200007759.hg.1	COPZ1	3	8.27	-38.57	1.85e-07	8.04e-06	coatomer protein complex subunit zeta 1	Multiple_Complex
TC0600009597.hg.1	TNFAIP3	3.99	9.26	-38.54	4.91e-10	1.88e-07	tumor necrosis factor, alpha-induced protein 3	Multiple_Complex
TC1600011493.hg.1	RPS15A	5.72	10.99	-38.51	1.11e-09	2.77e-07	ribosomal protein S15a	Multiple_Complex
TC0100008554.hg.1	USP1	2.79	8.05	-38.38	8.94e-10	2.52e-07	ubiquitin specific peptidase 1	Multiple_Complex
TC1400008963.hg.1	MBIP	2.18	7.44	-38.33	1.2e-09	2.9e-07	MAP3K12 binding inhibitory protein 1	Multiple_Complex
TC0400012818.hg.1	CCNG2	3.28	8.53	-38.25	1.51e-09	3.26e-07	cyclin G2	Multiple_Complex
TC0800010823.hg.1	TCEB1	2.67	7.93	-38.21	1.64e-10	1.34e-07	transcription elongation factor B (SIII), polypeptide 1 (15kDa, elongin C)	Multiple_Complex
TC1200008568.hg.1	TMPO	3.03	8.28	-38.2	5.29e-09	6.72e-07	thymopoietin	Multiple_Complex
TC0100009414.hg.1	ATP5F1	3.57	8.82	-38.17	5.15e-10	1.88e-07	ATP synthase, H+ transporting, mitochondrial Fo complex subunit B1	Multiple_Complex
TC1500009845.hg.1	AAGAB	2.53	7.79	-38.17	2.3e-09	4.23e-07	alpha- and gamma-adaptin binding protein	Multiple_Complex
TC2000008522.hg.1	AL050321.1	3.32	8.57	-38.16	0.0032	0.0092		Precursor_microRNA
TSUnmapped00000816.hg.1	IGKV1-33	4.79	10.05	-38.14	4.13e-06	8.13e-05	immunoglobulin kappa variable 1-33 [Source:HGNC Symbol;Acc:HGNC:5737]	Coding
TC0200007176.hg.1	SLC30A6	1.97	7.22	-38.1	8.68e-10	2.49e-07	solute carrier family 30 (zinc transporter), member 6	Multiple_Complex
TC0200011974.hg.1	SF3B6	4.09	9.34	-38.07	1.63e-07	7.34e-06	splicing factor 3b subunit 6	Multiple_Complex
TC0200016586.hg.1	HSPE1-MOB4	1.92	7.17	-38.04	3.14e-10	1.66e-07	HSPE1-MOB4 readthrough	Coding
TC0100012778.hg.1	ENO1	5.59	10.84	-38.03	4.67e-09	6.25e-07	enolase 1, (alpha)	Multiple_Complex
TC0300013090.hg.1	PHC3	3.26	8.51	-38.03	3.25e-08	2.26e-06	polyhomeotic homolog 3 (Drosophila)	Multiple_Complex
TC2000008909.hg.1	EIF2S2	3.81	9.06	-38.02	3.19e-09	5.06e-07	eukaryotic translation initiation factor 2, subunit 2 beta, 38kDa	Multiple_Complex
TC1500007791.hg.1	ARIH1; MIR630	2.16	7.41	-38.01	6.89e-10	2.19e-07	ariadne RBR E3 ubiquitin protein ligase 1; microRNA 630	Multiple_Complex
TC0X00009441.hg.1	MED14	2.68	7.92	-38.01	9.9e-08	5.06e-06	mediator complex subunit 14	Multiple_Complex
TC0400010674.hg.1	AC119751.1	2.76	8	-37.95	0.0009	0.0035		Precursor_microRNA
TC0400010675.hg.1	AC119751.3	2.76	8	-37.95	0.0009	0.0035		Precursor_microRNA
TC0600013251.hg.1	HBS1L	2.25	7.5	-37.91	2.8e-09	4.72e-07	HBS1-like translational GTPase	Multiple_Complex
TC1400009190.hg.1	GNPNAT1	2.52	7.77	-37.9	5.4e-09	6.77e-07	glucosamine-phosphate N-acetyltransferase 1	Multiple_Complex
TC0100014340.hg.1	TACSTD2	4.97	10.21	-37.85	2.1e-11	8.62e-08	tumor-associated calcium signal transducer 2	Coding
TC0300009147.hg.1	RNF13	4.22	9.46	-37.85	6.98e-11	1.08e-07	ring finger protein 13	Multiple_Complex
TC1200009416.hg.1	RAN	3.64	8.88	-37.85	5.41e-08	3.27e-06	RAN, member RAS oncogene family	Multiple_Complex
TC1000007866.hg.1	CCAR1; SNORD98	2.36	7.6	-37.81	1.06e-09	2.73e-07	cell division cycle and apoptosis regulator 1; small nucleolar RNA, C/D box 98	Multiple_Complex
TC0200016422.hg.1	PPP1CB	3.65	8.88	-37.75	8.46e-10	2.47e-07	protein phosphatase 1, catalytic subunit, beta isozyme	Multiple_Complex
TC1100010092.hg.1	EIF4G2; SNORD97	3.09	8.32	-37.75	2.31e-07	9.56e-06	eukaryotic translation initiation factor 4 gamma, 2; small nucleolar RNA, C/D box 97	Multiple_Complex
TC0800012427.hg.1	STAU2	3.3	8.54	-37.72	3.67e-09	5.47e-07	staufen double-stranded RNA binding protein 2	Multiple_Complex
TC0100018381.hg.1	RP11-206L10.3; TCONS_00002275	3.07	8.31	-37.69	6.53e-09	7.7e-07	Jeck2013 ALT_DONOR, downstream_end, ncRNA, OVEXON best transcript TCONS_00002275; novel transcript	NonCoding
TC1900007908.hg.1	CAPNS1	4.18	9.42	-37.67	1.35e-09	3.09e-07	calpain, small subunit 1	Multiple_Complex
TC0200015314.hg.1	STK17B	3.28	8.52	-37.62	6.61e-10	2.19e-07	serine/threonine kinase 17b	Multiple_Complex
TC1500007601.hg.1	HACD3	2.72	7.96	-37.61	5.93e-09	7.23e-07	3-hydroxyacyl-CoA dehydratase 3	Multiple_Complex
TC0500006730.hg.1	CCT5	3.35	8.58	-37.54	4.73e-11	9.88e-08	chaperonin containing TCP1, subunit 5 (epsilon)	Multiple_Complex
TC2100006682.hg.1	PPIAP22	5.15	10.38	-37.53	3.7e-10	1.75e-07	peptidylprolyl isomerase A (cyclophilin A) pseudogene 22 [Source:HGNC Symbol;Acc:HGNC:17236]	Pseudogene
TC0300008735.hg.1	RAB7A	5.19	10.42	-37.48	1.02e-09	2.68e-07	RAB7A, member RAS oncogene family	Multiple_Complex
TC0400007447.hg.1	SLAIN2	4.18	9.4	-37.37	4.6e-10	1.82e-07	SLAIN motif family member 2	Multiple_Complex
TC2200009235.hg.1	SNRPD3	3.85	9.08	-37.35	5.32e-08	3.23e-06	small nuclear ribonucleoprotein D3 polypeptide	Multiple_Complex
TC0600012671.hg.1	ASCC3	2.32	7.54	-37.28	4.54e-09	6.15e-07	activating signal cointegrator 1 complex subunit 3	Multiple_Complex
TC0900011013.hg.1	ERP44	3.26	8.48	-37.16	1.51e-09	3.27e-07	endoplasmic reticulum protein 44	Multiple_Complex
TC1900009774.hg.1	AC005513.1	3.56	8.78	-37.15	0.0026	0.0078		Precursor_microRNA
TC1900008907.hg.1	RPL28; MIR6805	6.26	11.47	-37.11	1.15e-08	1.1e-06	ribosomal protein L28; microRNA 6805	Multiple_Complex
TC0800008080.hg.1	FABP5	5.61	10.83	-37.08	2.59e-05	0.0003	fatty acid binding protein 5 (psoriasis-associated)	Multiple_Complex
TC1500010093.hg.1	ETFA	2.71	7.92	-37.07	2.42e-10	1.53e-07	electron-transfer-flavoprotein, alpha polypeptide	Multiple_Complex
TC1000007925.hg.1	EIF4EBP2	3.92	9.13	-37.03	2.16e-10	1.45e-07	eukaryotic translation initiation factor 4E binding protein 2	Multiple_Complex
TC0X00008668.hg.1	FMR1	2.65	7.86	-37.01	8.26e-09	8.97e-07	fragile X mental retardation 1	Multiple_Complex
TC0500012179.hg.1	ETF1	2.5	7.71	-36.95	3.95e-09	5.64e-07	eukaryotic translation termination factor 1	Multiple_Complex
TC1500007072.hg.1	PDIA3	4.11	9.31	-36.89	1.12e-08	1.09e-06	protein disulfide isomerase family A member 3	Multiple_Complex
TC0100008692.hg.1	SRSF11	3.36	8.56	-36.85	5.1e-10	1.88e-07	serine/arginine-rich splicing factor 11	Multiple_Complex
TC0200009447.hg.1	UBXN4	4.04	9.24	-36.81	5.14e-10	1.88e-07	UBX domain protein 4	Multiple_Complex
TC0200011400.hg.1	2025-09-02	3.1	8.3	-36.8	1.2e-08	1.14e-06	septin 2	Multiple_Complex
TC1400007494.hg.1	EIF2S1	2.17	7.37	-36.78	1.04e-07	5.27e-06	eukaryotic translation initiation factor 2, subunit 1 alpha, 35kDa	Multiple_Complex
TC0500013153.hg.1	MTRR	2.22	7.42	-36.75	7.08e-09	8.15e-07	5-methyltetrahydrofolate-homocysteine methyltransferase reductase	Multiple_Complex
TC0500011316.hg.1	RPS23	5.89	11.09	-36.74	6.44e-10	2.16e-07	ribosomal protein S23	Multiple_Complex
TC0100010244.hg.1	IFI16	5.17	10.36	-36.66	4.9e-09	6.47e-07	interferon, gamma-inducible protein 16	Multiple_Complex
TC14_KI270722v1_random00006432.hg.1	AC138774.3	4.07	9.26	-36.63	0.0002	0.0014		Precursor_microRNA
TC0100011406.hg.1	CD55	4.77	9.97	-36.6	6.67e-10	2.19e-07	CD55 molecule, decay accelerating factor for complement (Cromer blood group)	Multiple_Complex
TC0900007475.hg.1	CBWD3	3.62	8.81	-36.56	3.92e-09	5.63e-07	COBW domain containing 3	Multiple_Complex
TC0400012837.hg.1	LOC645513	3.79	8.98	-36.54	4.85e-09	6.43e-07	uncharacterized LOC645513; Salzman2013 ANNOTATED, ncRNA, OVEXON best transcript NR_037630; Salzman2013 ANNOTATED, ncRNA, OVCODE, OVERLAPTX, OVEXON best transcript NR_037630; Salzman2013 ANNOTATED, INTERNAL, ncRNA, OVERLAPTX, OVEXON best transcript NR_037630; Salzman2013 ANNOTATED, INTERNAL, ncRNA, OVEXON best transcript NR_037630; Transcript Identified by AceView, Entrez Gene ID(s) 645513	Multiple_Complex
TC1600011501.hg.1	NPIPB3	3.07	8.26	-36.46	2.07e-07	8.79e-06	nuclear pore complex interacting protein family, member B3	Multiple_Complex
TC0400007559.hg.1	TMEM165	2.69	7.88	-36.39	2.91e-10	1.61e-07	transmembrane protein 165	Multiple_Complex
TC1600011527.hg.1	VKORC1	3.83	9.02	-36.38	1.84e-08	1.52e-06	vitamin K epoxide reductase complex subunit 1	Multiple_Complex
TC0400008663.hg.1	HSPA4L	2.67	7.85	-36.34	8.8e-08	4.65e-06	heat shock 70kDa protein 4-like	Multiple_Complex
TC1300007137.hg.1	RB1	3.58	8.76	-36.33	3.76e-10	1.75e-07	retinoblastoma 1	Multiple_Complex
TC1000011012.hg.1	ECD	2.92	8.11	-36.31	3.28e-10	1.66e-07	ecdysoneless homolog (Drosophila)	Multiple_Complex
TC0800010458.hg.1	TCEA1	2.86	8.04	-36.3	1.28e-09	3e-07	transcription elongation factor A (SII), 1	Multiple_Complex
TC0400007572.hg.1	EXOC1	2.59	7.77	-36.29	2.98e-09	4.88e-07	exocyst complex component 1	Multiple_Complex
TC0600009488.hg.1	RPS12	4.77	9.95	-36.27	4.24e-08	2.74e-06	ribosomal protein S12	Multiple_Complex
TC1200012696.hg.1	MRPL42	2.65	7.83	-36.25	3.36e-10	1.66e-07	mitochondrial ribosomal protein L42	Multiple_Complex
TC1500006785.hg.1	ARHGAP11B; ARHGAP11A	2.64	7.82	-36.24	1.95e-09	3.84e-07	Rho GTPase activating protein 11B; Rho GTPase activating protein 11A	Multiple_Complex
TC0400010833.hg.1	RPS15AP17	3.55	8.72	-36.21	3.42e-08	2.34e-06	ribosomal protein S15a pseudogene 17 [Source:HGNC Symbol;Acc:HGNC:36888]	Pseudogene
TC1200010833.hg.1	CBX5; MIR3198-2	2.93	8.11	-36.19	8.9e-11	1.11e-07	chromobox homolog 5; microRNA 3198-2	Multiple_Complex
TC0X00008332.hg.1	STAG2	2.09	7.27	-36.17	1.16e-09	2.83e-07	stromal antigen 2	Multiple_Complex
TC0200008534.hg.1	ANKRD36	3.47	8.64	-36.1	6.64e-10	2.19e-07	ankyrin repeat domain 36	Multiple_Complex
TC1000010852.hg.1	TMEM14DP	3.73	8.9	-36.1	2.01e-09	3.88e-07	transmembrane protein 14D, pseudogene [Source:HGNC Symbol;Acc:HGNC:15660]	Multiple_Complex
TC0100011695.hg.1	BROX	3.71	8.88	-36.09	2.44e-09	4.37e-07	BRO1 domain and CAAX motif containing	Multiple_Complex
TC1000007852.hg.1	HNRNPH3	4.3	9.47	-36.03	5.54e-08	3.33e-06	heterogeneous nuclear ribonucleoprotein H3 (2H9)	Multiple_Complex
TC1900007187.hg.1	snutobu	3.65	8.82	-35.99	6.85e-07	2.15e-05	Transcript Identified by AceView	Unassigned
TC0400012620.hg.1	CENPU	1.61	6.78	-35.98	9.14e-09	9.55e-07	centromere protein U	Multiple_Complex
TC1000008795.hg.1	SLK	4.06	9.23	-35.97	3.4e-10	1.66e-07	STE20-like kinase	Multiple_Complex
TC1200008835.hg.1	ATP2A2	4.15	9.32	-35.93	2.07e-08	1.65e-06	ATPase, Ca++ transporting, cardiac muscle, slow twitch 2	Multiple_Complex
TC0200010214.hg.1	ZC3H15	3.34	8.5	-35.87	6.15e-10	2.1e-07	zinc finger CCCH-type containing 15	Multiple_Complex
TC0300009843.hg.1	TP63	4.65	9.81	-35.87	7.06e-08	3.95e-06	tumor protein p63	Multiple_Complex
TC2200008350.hg.1	PITPNB	3.75	8.92	-35.85	8.74e-10	2.5e-07	phosphatidylinositol transfer protein, beta	Multiple_Complex
TC0800008478.hg.1	FZD6	4.08	9.24	-35.79	5.54e-09	6.88e-07	frizzled class receptor 6	Coding
TC0500008229.hg.1	PAM	2.1	7.26	-35.76	6e-10	2.08e-07	peptidylglycine alpha-amidating monooxygenase	Multiple_Complex
TC0200014902.hg.1	AC007969.5	3.81	8.97	-35.67	9.86e-09	1e-06		Multiple_Complex
TC0300008514.hg.1	NDUFB4	4.13	9.28	-35.65	2.39e-09	4.32e-07	NADH dehydrogenase (ubiquinone) 1 beta subcomplex, 4, 15kDa	Multiple_Complex
TC0200009895.hg.1	CERS6	2.87	8.02	-35.63	2.21e-08	1.74e-06	ceramide synthase 6	Multiple_Complex
TC0100013226.hg.1	USP48	2.8	7.95	-35.6	5.46e-11	1.07e-07	ubiquitin specific peptidase 48	Multiple_Complex
TC0100009760.hg.1	NUDT4P1; NUDT4P2; NUDT4	3.81	8.96	-35.6	4e-09	5.67e-07	nudix hydrolase 4 pseudogene 1; nudix hydrolase 4 pseudogene 2; nudix hydrolase 4	Multiple_Complex
TC0100009833.hg.1	NUDT4; NUDT4P1	3.81	8.96	-35.6	4e-09	5.67e-07	nudix hydrolase 4; nudix hydrolase 4 pseudogene 1	Multiple_Complex
TC1100007247.hg.1	CAPRIN1	4.78	9.93	-35.59	5.55e-08	3.33e-06	cell cycle associated protein 1	Multiple_Complex
TC2000009196.hg.1	SERINC3	3.94	9.09	-35.54	3.97e-09	5.65e-07	serine incorporator 3	Multiple_Complex
TC0200016682.hg.1	PPP3R1	2.3	7.45	-35.48	1.92e-10	1.4e-07	protein phosphatase 3, regulatory subunit B, alpha	Coding
TC0900008463.hg.1	HSDL2	2.41	7.56	-35.45	1.25e-09	2.97e-07	hydroxysteroid dehydrogenase like 2	Multiple_Complex
TC0500008863.hg.1	IK; MIR3655	3.36	8.51	-35.45	4.95e-07	1.68e-05	IK cytokine, down-regulator of HLA II; microRNA 3655	Multiple_Complex
TC1200010397.hg.1	CPNE8	3.01	8.15	-35.43	6.98e-08	3.93e-06	copine VIII	Multiple_Complex
TC0100011581.hg.1	CENPF	2.48	7.63	-35.39	9.91e-10	2.66e-07	centromere protein F	Multiple_Complex
TC1000011993.hg.1	PRDX3	2.41	7.56	-35.38	1.95e-11	8.62e-08	peroxiredoxin 3	Multiple_Complex
TC0200009049.hg.1	INSIG2	1.76	6.9	-35.38	2.03e-08	1.63e-06	insulin induced gene 2	Multiple_Complex
TC0400007476.hg.1	AC118282.1	4.1	9.24	-35.34	0.0007	0.0029		Precursor_microRNA
TC0400007361.hg.1	SLC30A9	3.23	8.37	-35.27	1.59e-08	1.38e-06	solute carrier family 30 (zinc transporter), member 9	Multiple_Complex
TC1600007990.hg.1	RSPRY1	2.35	7.49	-35.26	4.14e-11	9.66e-08	ring finger and SPRY domain containing 1	Multiple_Complex
TC1700010551.hg.1	RPL23; SNORA21	5.2	10.34	-35.24	2.66e-10	1.58e-07	ribosomal protein L23; small nucleolar RNA, H/ACA box 21	Multiple_Complex
TC0600014083.hg.1	HIST1H2AG	4.52	9.66	-35.19	6.64e-09	7.78e-07	histone cluster 1, H2ag	Coding
TC1200007408.hg.1	TMEM117	1.32	6.46	-35.15	7.02e-09	8.09e-07	transmembrane protein 117	Multiple_Complex
TC0600013231.hg.1	SGK1	3.05	8.19	-35.08	1.65e-06	4.14e-05	serum/glucocorticoid regulated kinase 1	Multiple_Complex
TC0200016421.hg.1	BRE	2.96	8.09	-35.03	4.09e-09	5.76e-07	brain and reproductive organ-expressed (TNFRSF1A modulator)	Multiple_Complex
TC1400007098.hg.1	ARF6	3.79	8.92	-35.02	3.19e-09	5.06e-07	ADP-ribosylation factor 6	Multiple_Complex
TC0800011565.hg.1	RAD21; MIR3610	3.45	8.58	-35.01	6.62e-08	3.78e-06	RAD21 cohesin complex component; microRNA 3610	Multiple_Complex
TC0200008536.hg.1	ANKRD36	2.54	7.67	-34.99	2.32e-08	1.79e-06	Transcript Identified by AceView, Entrez Gene ID(s) 375248	Unassigned
TC0400009379.hg.1	SPCS3	3.64	8.76	-34.92	1.11e-09	2.77e-07	signal peptidase complex subunit 3	Multiple_Complex
TC1500010787.hg.1	LINC01578	2.37	7.5	-34.91	1.97e-10	1.4e-07	long intergenic non-protein coding RNA 1578	NonCoding
TC1800008035.hg.1	PPP4R1	3.86	8.98	-34.88	7.51e-09	8.44e-07	protein phosphatase 4, regulatory subunit 1	Multiple_Complex
TC1500010256.hg.1	BTBD1	2.82	7.95	-34.85	1.23e-09	2.94e-07	BTB (POZ) domain containing 1	Multiple_Complex
TC1200010759.hg.1	KRT5	5.63	10.76	-34.82	1.74e-06	4.31e-05	keratin 5, type II	Multiple_Complex
TC1200008116.hg.1	MDM2	2.65	7.77	-34.77	4.18e-08	2.71e-06	MDM2 proto-oncogene, E3 ubiquitin protein ligase	Multiple_Complex
TC0300012475.hg.1	TOPBP1	3.73	8.85	-34.77	4.68e-07	1.62e-05	topoisomerase (DNA) II binding protein 1	Multiple_Complex
TC0500008810.hg.1	MATR3; SNORA74A; SNHG4	4.55	9.67	-34.74	1.92e-10	1.4e-07	matrin 3; small nucleolar RNA, H/ACA box 74A; small nucleolar RNA host gene 4	Multiple_Complex
TC0200010801.hg.1	RQCD1	2.48	7.59	-34.69	3.03e-10	1.64e-07	RCD1 required for cell differentiation1 homolog (S. pombe)	Multiple_Complex
TC0600007605.hg.1	LY6G5B; CSNK2B	3.86	8.97	-34.67	3.49e-09	5.31e-07	lymphocyte antigen 6 complex, locus G5B; casein kinase 2, beta polypeptide	Multiple_Complex
TC1800007014.hg.1	DSG2	2.49	7.61	-34.67	9.69e-06	0.0001	desmoglein 2	Multiple_Complex
TC0100010514.hg.1	MPZL1	3.06	8.18	-34.64	2.44e-08	1.85e-06	myelin protein zero-like 1	Multiple_Complex
TC1700010680.hg.1	KRT14	5.17	10.29	-34.63	4.26e-06	8.3e-05	keratin 14, type I	Multiple_Complex
TC0800011538.hg.1	klyverby	1.71	6.83	-34.62	2.98e-05	0.0003	Transcript Identified by AceView	Coding
TC0200007815.hg.1	AC007365.2	3.38	8.49	-34.6	0.005	0.0129		Precursor_microRNA
TC0200016654.hg.1	COX7A2L	3.67	8.79	-34.57	1.62e-07	7.3e-06	cytochrome c oxidase subunit VIIa polypeptide 2 like	Multiple_Complex
TC0600012240.hg.1	LMBRD1	3.14	8.25	-34.56	2.55e-10	1.56e-07	LMBR1 domain containing 1	Multiple_Complex
TC0100009903.hg.1	RPRD2	2.18	7.29	-34.5	5.13e-08	3.15e-06	regulation of nuclear pre-mRNA domain containing 2	Multiple_Complex
TC1200012629.hg.1	DAZAP2	4.36	9.47	-34.48	6.77e-09	7.89e-07	DAZ associated protein 2	Multiple_Complex
TC0100007326.hg.1	RPL11	5.48	10.59	-34.44	3.71e-09	5.49e-07	ribosomal protein L11	Multiple_Complex
TC1300008819.hg.1	TPT1; SNORA31	5.39	10.49	-34.44	1.44e-07	6.67e-06	tumor protein, translationally-controlled 1; small nucleolar RNA, H/ACA box 31	Multiple_Complex
TC0300011815.hg.1	DCBLD2	2.38	7.49	-34.43	4.99e-09	6.55e-07	discoidin, CUB and LCCL domain containing 2	Multiple_Complex
TC0400007933.hg.1	ANXA3	2.52	7.63	-34.43	1.15e-08	1.1e-06	annexin A3	Multiple_Complex
TC1700012052.hg.1	ACTG1	6.06	11.17	-34.43	1.49e-08	1.31e-06	actin gamma 1	Multiple_Complex
TC0500008736.hg.1	TGFBI	3.89	8.99	-34.38	2.25e-07	9.36e-06	transforming growth factor, beta-induced, 68kDa	Multiple_Complex
TC2000009292.hg.1	ZMYND8	3.3	8.4	-34.34	2.36e-09	4.3e-07	zinc finger, MYND-type containing 8	Multiple_Complex
TC1400009421.hg.1	GPX2	2.72	7.83	-34.33	0.0049	0.0126	glutathione peroxidase 2	Multiple_Complex
TC2000008872.hg.1	AL121756.1	4.32	9.42	-34.31	0.0008	0.0033		Precursor_microRNA
TC1400008625.hg.1	HNRNPC	5.26	10.36	-34.27	2.94e-09	4.86e-07	heterogeneous nuclear ribonucleoprotein C (C1/C2)	Multiple_Complex
TC0200014978.hg.1	OLA1	3.26	8.36	-34.26	5.08e-10	1.88e-07	Obg-like ATPase 1	Multiple_Complex
TC1100011811.hg.1	CCDC90B	2.71	7.8	-34.25	6.63e-10	2.19e-07	coiled-coil domain containing 90B	Multiple_Complex
TC0500007591.hg.1	CWC27	2.36	7.46	-34.24	3.45e-09	5.26e-07	CWC27 spliceosome-associated protein homolog	Multiple_Complex
TC0100011272.hg.1	ZBED6; ZC3H11A	3.6	8.7	-34.24	1.18e-08	1.13e-06	zinc finger, BED-type containing 6; zinc finger CCCH-type containing 11A	Multiple_Complex
TC0200012257.hg.1	EIF2AK2	3.98	9.08	-34.23	1.48e-08	1.31e-06	eukaryotic translation initiation factor 2-alpha kinase 2	Multiple_Complex
TC0400010463.hg.1	RPL9	4.54	9.63	-34.21	1.41e-08	1.26e-06	ribosomal protein L9	Multiple_Complex
TC1200007758.hg.1	HNRNPA1	5.94	11.03	-34.19	3.7e-11	9.66e-08	heterogeneous nuclear ribonucleoprotein A1	Multiple_Complex
TC0100016694.hg.1	IVNS1ABP	2.69	7.78	-34.18	1.12e-09	2.79e-07	influenza virus NS1A binding protein	Multiple_Complex
TC1200008706.hg.1	KIAA1033	2.1	7.2	-34.18	1.37e-07	6.46e-06	KIAA1033	Multiple_Complex
TC0300009610.hg.1	NDUFB5	4.21	9.31	-34.17	3.39e-08	2.33e-06	NADH dehydrogenase (ubiquinone) 1 beta subcomplex, 5, 16kDa	Multiple_Complex
TC0400008359.hg.1	RPL34	5.63	10.72	-34.13	7.41e-11	1.08e-07	ribosomal protein L34	Multiple_Complex
TC0400011168.hg.1	HNRNPD	3.71	8.8	-34.09	6.01e-10	2.08e-07	heterogeneous nuclear ribonucleoprotein D	Multiple_Complex
TC0700007807.hg.1	ZNF92	1.71	6.8	-34.09	8.63e-10	2.48e-07	zinc finger protein 92	Multiple_Complex
TC0900008847.hg.1	LCN2	4.03	9.12	-34	4.54e-06	8.67e-05	lipocalin 2	Multiple_Complex
TC0X00010029.hg.1	RPS4X	5.8	10.89	-33.99	2.22e-09	4.13e-07	ribosomal protein S4, X-linked	Multiple_Complex
TC0200015348.hg.1	SF3B1	2.5	7.59	-33.99	8.75e-07	2.58e-05	splicing factor 3b, subunit 1, 155kDa	Multiple_Complex
TC0400011402.hg.1	ADH5	1.99	7.07	-33.95	1.47e-09	3.23e-07	alcohol dehydrogenase 5 (class III), chi polypeptide	Multiple_Complex
TC2200008703.hg.1	DDX17	4.78	9.86	-33.94	3.44e-09	5.26e-07	DEAD (Asp-Glu-Ala-Asp) box helicase 17	Multiple_Complex
TC0200012742.hg.1	XPO1	2.86	7.94	-33.94	7.61e-09	8.51e-07	exportin 1	Multiple_Complex
TC0500010427.hg.1	ZFR	2.46	7.54	-33.86	3.31e-07	1.25e-05	zinc finger RNA binding protein	Multiple_Complex
TC0200008353.hg.1	ANKRD36BP2	3.78	8.86	-33.85	3.64e-08	2.45e-06	ankyrin repeat domain 36B pseudogene 2	Multiple_Complex
TC1600009853.hg.1	RP11-159J3.1	4.42	9.49	-33.82	6.94e-09	8.03e-07		Multiple_Complex
TC2000007572.hg.1	NCOA3	3.58	8.65	-33.79	5.62e-10	1.99e-07	nuclear receptor coactivator 3	Multiple_Complex
TC1500009641.hg.1	RORA	2.72	7.8	-33.76	1.17e-08	1.12e-06	RAR-related orphan receptor A	Multiple_Complex
TC0600010056.hg.1	WTAP	3.67	8.75	-33.73	4.54e-11	9.88e-08	Wilms tumor 1 associated protein	Multiple_Complex
TC0900009334.hg.1	moyswey	6.2	11.27	-33.73	0.0047	0.0122	Transcript Identified by AceView	Coding
TC1400008921.hg.1	BAZ1A	2.67	7.75	-33.7	6.55e-09	7.72e-07	bromodomain adjacent to zinc finger domain 1A	Multiple_Complex
TC0400010785.hg.1	IGFBP7	5.66	10.74	-33.7	1.17e-07	5.75e-06	insulin like growth factor binding protein 7	Multiple_Complex
TC0700007345.hg.1	STK17A	2.26	7.33	-33.67	3.23e-10	1.66e-07	serine/threonine kinase 17a	Multiple_Complex
TC0200010216.hg.1	ITGAV	3.39	8.46	-33.65	1.28e-09	3e-07	integrin alpha V	Multiple_Complex
TC1400009714.hg.1	TMED10	3.64	8.71	-33.65	3.09e-09	4.99e-07	transmembrane p24 trafficking protein 10	Multiple_Complex
TSUnmapped00000680.hg.1	IGKV1-33	4.82	9.89	-33.64	3.83e-06	7.69e-05	immunoglobulin kappa variable 1-33 [Source:HGNC Symbol;Acc:HGNC:5737]	Coding
TC0400011518.hg.1	INTS12	2.35	7.42	-33.63	4.41e-11	9.88e-08	integrator complex subunit 12	Multiple_Complex
TC0100015434.hg.1	GDAP2	2.3	7.37	-33.62	5.08e-09	6.62e-07	ganglioside induced differentiation associated protein 2	Multiple_Complex
TC0100014794.hg.1	ODF2L	2.17	7.24	-33.61	7.6e-10	2.32e-07	outer dense fiber of sperm tails 2-like	Multiple_Complex
TC0100012222.hg.1	DESI2	2.51	7.58	-33.53	8.77e-10	2.5e-07	desumoylating isopeptidase 2	Multiple_Complex
TC0500008479.hg.1	SNX2	2.82	7.89	-33.51	2.48e-11	8.62e-08	sorting nexin 2	Multiple_Complex
TC0600012358.hg.1	PHIP	3.41	8.48	-33.48	1.47e-10	1.28e-07	pleckstrin homology domain interacting protein	Multiple_Complex
TC0800012299.hg.1	HOOK3	1.3	6.37	-33.48	5.06e-10	1.88e-07	hook microtubule-tethering protein 3	Multiple_Complex
TC0600014265.hg.1	CLIC1	4.57	9.63	-33.48	1.47e-09	3.23e-07	chloride intracellular channel 1	Coding
TC1700007478.hg.1	NF1	2.23	7.3	-33.48	2.32e-09	4.25e-07	neurofibromin 1	Multiple_Complex
TC2000007803.hg.1	RPL12P4	5.22	10.29	-33.47	3.31e-08	2.29e-06	ribosomal protein L12 pseudogene 4	Pseudogene
TC0300006846.hg.1	RPL15	5.15	10.22	-33.45	4.57e-09	6.18e-07	ribosomal protein L15	Multiple_Complex
TC1700012190.hg.1	EIF4A1; SNORD10; SNORA67; SNORA48	4.68	9.74	-33.42	1.27e-06	3.39e-05	eukaryotic translation initiation factor 4A1; small nucleolar RNA, C/D box 10; small nucleolar RNA, H/ACA box 67; small nucleolar RNA, H/ACA box 48	Multiple_Complex
TC0300008989.hg.1	SLC25A36	2.58	7.64	-33.39	2.57e-08	1.91e-06	solute carrier family 25 (pyrimidine nucleotide carrier), member 36	Multiple_Complex
TC2200009219.hg.1	IGLL5; MIR5571; IGLC1; IGLC2; IGLV2-5; IGLV3-1; IGLJ1	5.68	10.74	-33.33	5.53e-06	9.99e-05	immunoglobulin lambda-like polypeptide 5; microRNA 5571; immunoglobulin lambda constant 1 (Mcg marker); immunoglobulin lambda constant 2 (Kern-Oz- marker); immunoglobulin lambda variable 2-5 (pseudogene); immunoglobulin lambda variable 3-1; immunoglobulin lambda joining 1	Multiple_Complex
TC1200008108.hg.1	skornee	0.55	5.61	-33.32	1.08e-09	2.74e-07	Transcript Identified by AceView	Unassigned
TC0500011490.hg.1	TTC37	1.79	6.84	-33.28	2.37e-10	1.52e-07	tetratricopeptide repeat domain 37	Multiple_Complex
TC1600007208.hg.1		5.93	10.99	-33.26	0.0024	0.0074		NonCoding
TC0900008286.hg.1	SMC2	2.17	7.22	-33.17	1.42e-07	6.63e-06	structural maintenance of chromosomes 2	Multiple_Complex
TC0800011206.hg.1	RPL30	5.39	10.44	-33.13	6.86e-10	2.19e-07	ribosomal protein L30	Multiple_Complex
TC0200009986.hg.1	ZAK; pk	2.36	7.41	-33.1	1.45e-07	6.71e-06	sterile alpha motif and leucine zipper containing kinase AZK; Mitogen-activated protein kinase kinase kinase MLT [Source:UniProtKB/Swiss-Prot;Acc:Q9NYL2]; Salzman2013 ANNOTATED, CDS, coding, INTERNAL, OVCODE, OVERLAPTX, OVEXON best transcript NM_133646; Salzman2013 ANNOTATED, CDS, coding, OVCODE, OVERLAPTX, OVEXON, UTR3 best transcript NM_016653; Salzman2013 ANNOTATED, CDS, coding, OVCODE, OVERLA…	Multiple_Complex
TC2200007138.hg.1	FBXO7	3.16	8.21	-33.08	3.96e-10	1.76e-07	F-box protein 7	Multiple_Complex
TC0500007691.hg.1	SMN1; SMN2	2.79	7.84	-33.05	3.68e-09	5.47e-07	survival of motor neuron 1, telomeric; survival of motor neuron 2, centromeric	Multiple_Complex
TC0X00006689.hg.1	AC078993.1	3.67	8.71	-32.98	0.0013	0.0046		Precursor_microRNA
TC0100011419.hg.1	CD46	3.99	9.04	-32.97	9.6e-09	9.86e-07	CD46 molecule, complement regulatory protein	Multiple_Complex
TC0500010515.hg.1	NUP155	2.09	7.13	-32.96	3.56e-10	1.7e-07	nucleoporin 155kDa	Multiple_Complex
TC0900009844.hg.1	SMU1	2.61	7.65	-32.91	3.9e-10	1.76e-07	smu-1 suppressor of mec-8 and unc-52 homolog (C. elegans)	Multiple_Complex
TC0300009271.hg.1	GMPS	3.67	8.71	-32.89	1.5e-08	1.32e-06	guanine monophosphate synthase	Multiple_Complex
TC2000009023.hg.1	SAMHD1	3.31	8.35	-32.84	1.05e-10	1.11e-07	SAM domain and HD domain 1	Multiple_Complex
TC0200015447.hg.1	SUMO1	4.09	9.13	-32.82	1.46e-09	3.23e-07	small ubiquitin-like modifier 1	Multiple_Complex
TC0200014631.hg.1	PRPF40A	3.32	8.36	-32.79	1.32e-08	1.2e-06	PRP40 pre-mRNA processing factor 40 homolog A	Multiple_Complex
TC2100008506.hg.1	MORC3	3.07	8.1	-32.78	4.93e-10	1.88e-07	MORC family CW-type zinc finger 3	Multiple_Complex
TC1000011988.hg.1	EIF3A	4.08	9.12	-32.75	4.82e-11	9.92e-08	eukaryotic translation initiation factor 3, subunit A	Multiple_Complex
TC1100013170.hg.1	EEF1G; MIR3654	6.19	11.22	-32.75	9.28e-09	9.66e-07	eukaryotic translation elongation factor 1 gamma; microRNA 3654	Multiple_Complex
TC0200007954.hg.1	PCYOX1	3.57	8.6	-32.73	7.19e-10	2.26e-07	prenylcysteine oxidase 1	Multiple_Complex
TC1700008703.hg.1	NOL11	2.12	7.15	-32.69	4.57e-08	2.9e-06	nucleolar protein 11	Multiple_Complex
TC0200014108.hg.1	NIFK	3.72	8.75	-32.65	5.01e-10	1.88e-07	nucleolar protein interacting with the FHA domain of MKI67	Multiple_Complex
TC1800008128.hg.1	PTPN2	2.38	7.41	-32.64	4.45e-10	1.79e-07	protein tyrosine phosphatase, non-receptor type 2	Multiple_Complex
TC0100016318.hg.1	MPC2	1.49	6.52	-32.62	5.2e-10	1.88e-07	mitochondrial pyruvate carrier 2	Multiple_Complex
TC2100008545.hg.1	NRIP1	2.92	7.95	-32.61	1.66e-09	3.48e-07	nuclear receptor interacting protein 1	Multiple_Complex
TSUnmapped00000488.hg.1	ZDHHC3	3.51	8.53	-32.61	1.66e-08	1.42e-06	zinc finger, DHHC-type containing 3	Coding
TC0700011119.hg.1	SEC61G	3.2	8.23	-32.59	2.51e-08	1.88e-06	Sec61 translocon gamma subunit	Multiple_Complex
TC0300013058.hg.1	GOLIM4	2.7	7.72	-32.55	3.83e-10	1.75e-07	golgi integral membrane protein 4	Multiple_Complex
TC0500008664.hg.1	HSPA4	2.58	7.6	-32.5	6.37e-11	1.07e-07	heat shock 70kDa protein 4	Multiple_Complex
TC2000008606.hg.1	RPS15AP1	4.12	9.14	-32.46	2.13e-09	4.04e-07	ribosomal protein S15a pseudogene 1	Multiple_Complex
TC0700011770.hg.1	KRIT1	1.98	6.99	-32.42	2.39e-10	1.52e-07	KRIT1, ankyrin repeat containing	Multiple_Complex
TC0800006963.hg.1	XPO7	2.62	7.64	-32.41	1.72e-09	3.56e-07	exportin 7	Multiple_Complex
TC0100011729.hg.1	RP11-504P24.4; RP11-504P24.6; TCONS_l2_00002322	2.77	7.78	-32.4	6.82e-08	3.87e-06	Salzman2013 ANNOTATED, ncRNA, OVERLAPTX, OVEXON best transcript TCONS_l2_00002322	Multiple_Complex
TC0700010959.hg.1	SEPT7P2	3.14	8.16	-32.35	2.3e-07	9.51e-06	septin 7 pseudogene 2	Multiple_Complex
TC0400010484.hg.1	PDS5A	3.31	8.33	-32.33	1.09e-09	2.74e-07	PDS5 cohesin associated factor A	Multiple_Complex
TC2200009262.hg.1	EIF3L	2.55	7.56	-32.32	3.02e-09	4.91e-07	eukaryotic translation initiation factor 3, subunit L	Multiple_Complex
TC2200006713.hg.1	UBE2L3	3.68	8.69	-32.24	2.17e-10	1.45e-07	ubiquitin conjugating enzyme E2L 3	Multiple_Complex
TC0700008090.hg.1	HSPB1	6.85	11.86	-32.2	1.85e-07	8.04e-06	heat shock 27kDa protein 1	Multiple_Complex
TC0900010578.hg.1	UBQLN1	3.71	8.71	-32.18	1.86e-10	1.4e-07	ubiquilin 1	Multiple_Complex
TC0100008025.hg.1	YBX1	5.38	10.39	-32.17	3.4e-10	1.66e-07	Y box binding protein 1	Multiple_Complex
TC0100014457.hg.1	JAK1	3.87	8.87	-32.1	2.95e-09	4.87e-07	Janus kinase 1	Multiple_Complex
TC0900011382.hg.1	FBXW2	3.35	8.35	-32.09	2.48e-07	1.01e-05	F-box and WD repeat domain containing 2	Multiple_Complex
TC0600009433.hg.1	Z97352.1	2.86	7.87	-32.09	0.0033	0.0093		Multiple_Complex
TC0700008690.hg.1	KMT2E	3.1	8.1	-32.08	1.31e-09	3.04e-07	lysine (K)-specific methyltransferase 2E	Multiple_Complex
TC0100014917.hg.1		3.62	8.63	-32.08	4.32e-07	1.53e-05		NonCoding
TC0700008182.hg.1	kleysmeebu	3.52	8.52	-32.08	1.4e-06	3.66e-05	Transcript Identified by AceView	Coding
TC0400012452.hg.1	FBXO8	1.81	6.81	-32.05	2.93e-10	1.62e-07	F-box protein 8	Coding
TC0700013419.hg.1	ARPC1A	3.59	8.6	-32.03	1.09e-09	2.75e-07	actin related protein 2/3 complex subunit 1A	Multiple_Complex
TC0300007004.hg.1	PDCD6IP	3.18	8.18	-32.03	2.62e-09	4.56e-07	programmed cell death 6 interacting protein	Multiple_Complex
TC14_GL000194v1_random00006434.hg.1	AC145212.1	3.87	8.87	-32.02	0.0002	0.0011		Precursor_microRNA
TC0300008142.hg.1	TBC1D23	2.88	7.88	-32	1.05e-08	1.04e-06	TBC1 domain family, member 23	Multiple_Complex
TC0700007630.hg.1	CCT6A	3.88	8.88	-31.95	2.32e-08	1.78e-06	chaperonin containing TCP1, subunit 6A (zeta 1)	Multiple_Complex
TC1200011496.hg.1	DCN	4.91	9.9	-31.92	2.17e-07	9.12e-06	decorin	Multiple_Complex
TC0400012618.hg.1	CASP3	2.91	7.91	-31.89	3.58e-07	1.33e-05	caspase 3	Multiple_Complex
TC0100014428.hg.1	ITGB3BP	2.02	7.01	-31.88	6.28e-10	2.13e-07	integrin beta 3 binding protein (beta3-endonexin)	Multiple_Complex
TC1200008592.hg.1	SCYL2	3.26	8.25	-31.86	2.68e-10	1.58e-07	SCY1-like, kinase-like 2	Multiple_Complex
TC0900010485.hg.1	GNAQ	2.47	7.46	-31.86	1.02e-08	1.03e-06	guanine nucleotide binding protein (G protein), q polypeptide	Multiple_Complex
TC0500013191.hg.1	NSA2	3.81	8.81	-31.85	4.7e-08	2.96e-06	NSA2 ribosome biogenesis homolog	Multiple_Complex
TC0700011698.hg.1	TMEM243	2.6	7.59	-31.77	1.23e-10	1.17e-07	transmembrane protein 243, mitochondrial	Multiple_Complex
TC0700013591.hg.1	ATP5J2	4.67	9.65	-31.73	1.04e-09	2.7e-07	ATP synthase, H+ transporting, mitochondrial Fo complex subunit F2	Multiple_Complex
TC1200007713.hg.1	SP1	3.84	8.83	-31.72	1.08e-09	2.74e-07	Sp1 transcription factor	Multiple_Complex
TC0500011185.hg.1	AC113404.1	4.09	9.08	-31.72	6.34e-09	7.53e-07	Ras-related protein Rap-1b-like protein [Source:UniProtKB/Swiss-Prot;Acc:A6NIZ1]	Coding
TC0200013232.hg.1	SUCLG1	2.23	7.21	-31.72	2.71e-08	1.99e-06	succinate-CoA ligase, alpha subunit	Multiple_Complex
TC0200013836.hg.1	2025-09-10	3.47	8.46	-31.72	6.86e-08	3.88e-06	septin 10	Multiple_Complex
TC0200015893.hg.1	DOCK10	2.13	7.12	-31.7	1.11e-06	3.08e-05	dedicator of cytokinesis 10	Multiple_Complex
TC1800006484.hg.1	NDC80	2.32	7.31	-31.68	2e-09	3.88e-07	NDC80 kinetochore complex component	Multiple_Complex
TC1700008719.hg.1	KPNA2	4.18	9.16	-31.58	6.84e-10	2.19e-07	karyopherin alpha 2 (RAG cohort 1, importin alpha 1)	Multiple_Complex
TC1400007223.hg.1	cheyslor	2.51	7.49	-31.52	8.71e-09	9.29e-07	Transcript Identified by AceView	Unassigned
TC0500013361.hg.1	SAR1B	2.72	7.7	-31.49	3.97e-10	1.76e-07	secretion associated, Ras related GTPase 1B	Multiple_Complex
TC0900010390.hg.1	ABHD17B	1.99	6.97	-31.49	6.22e-09	7.44e-07	abhydrolase domain containing 17B	Multiple_Complex
TC0800010015.hg.1		1.44	6.42	-31.47	0.0045	0.0119		NonCoding
TC1700009911.hg.1	KRT17P1	5.4	10.37	-31.46	1.88e-05	0.0002	keratin 17 pseudogene 1	Multiple_Complex
TC0300011256.hg.1	FAM208A	3.26	8.24	-31.45	3.22e-09	5.07e-07	family with sequence similarity 208, member A	Multiple_Complex
TC0100012670.hg.1	RPL22	6.26	11.24	-31.44	4.36e-10	1.78e-07	ribosomal protein L22	Multiple_Complex
TC0300011060.hg.1	RHOA	4.88	9.85	-31.41	4.57e-08	2.9e-06	ras homolog family member A	Multiple_Complex
TC0300013147.hg.1	slukeebu	2.58	7.55	-31.39	1.07e-05	0.0002	Transcript Identified by AceView	Coding
TC1900011312.hg.1	ZNF611	3.09	8.06	-31.36	1.61e-10	1.34e-07	zinc finger protein 611	Multiple_Complex
TC1000007883.hg.1	SRGN	3.47	8.44	-31.34	4.98e-06	9.29e-05	serglycin	Multiple_Complex
TC0300009357.hg.1	NMD3	2.68	7.65	-31.25	2.35e-10	1.52e-07	NMD3 ribosome export adaptor	Multiple_Complex
TC1600009362.hg.1	EMP2	5.51	10.47	-31.25	1.12e-09	2.78e-07	epithelial membrane protein 2	Multiple_Complex
TC0700012180.hg.1	SYPL1	2.61	7.58	-31.22	8.37e-10	2.46e-07	synaptophysin-like 1	Multiple_Complex
TC1800008584.hg.1	ATP5A1	2.95	7.92	-31.15	8.38e-11	1.11e-07	ATP synthase, H+ transporting, mitochondrial F1 complex, alpha subunit 1, cardiac muscle	Multiple_Complex
TC0500008641.hg.1	RAD50	3.2	8.16	-31.15	9.28e-09	9.66e-07	RAD50 homolog, double strand break repair protein	Multiple_Complex
TC0X00006823.hg.1	POLA1	1.96	6.92	-31.12	2.74e-07	1.09e-05	polymerase (DNA directed), alpha 1, catalytic subunit	Multiple_Complex
TC0800012446.hg.1	YWHAZ	5.81	10.76	-31.11	1.61e-09	3.41e-07	tyrosine 3-monooxygenase/tryptophan 5-monooxygenase activation protein, zeta	Multiple_Complex
TC0100009889.hg.1	VPS45	2.85	7.81	-31.11	3.66e-08	2.46e-06	vacuolar protein sorting 45 homolog (S. cerevisiae)	Multiple_Complex
TC2000007764.hg.1	AL050316.1	3.92	8.88	-31.09	0.0011	0.0041		Precursor_microRNA
TC0600006447.hg.1		3.9	8.86	-31.09	0.015	0.0302		NonCoding
TC1000007819.hg.1	AC022538.1	2.58	7.54	-31.07	0.007	0.0167		Precursor_microRNA
TC1000011904.hg.1	ABLIM1	3.63	8.58	-31.06	5.51e-07	1.83e-05	actin binding LIM protein 1	Multiple_Complex
TC1100009203.hg.1	UBE4A	3.11	8.07	-31.03	1.97e-08	1.6e-06	ubiquitination factor E4A	Multiple_Complex
TC2200007626.hg.1	ATXN10	3.2	8.16	-31.02	1.18e-10	1.16e-07	ataxin 10	Multiple_Complex
TC0X00006623.hg.1	PRPS2	4.5	9.45	-31.02	2.51e-08	1.88e-06	phosphoribosyl pyrophosphate synthetase 2	Multiple_Complex
TC1500007926.hg.1	RCN2	3.25	8.2	-30.99	2.55e-10	1.56e-07	reticulocalbin 2, EF-hand calcium binding domain	Multiple_Complex
TC0300012393.hg.1	MBD4	2.73	7.68	-30.98	8.46e-09	9.1e-07	methyl-CpG binding domain 4 DNA glycosylase	Multiple_Complex
TC0200014584.hg.1	MMADHC	2.99	7.95	-30.98	1.98e-08	1.6e-06	methylmalonic aciduria (cobalamin deficiency) cblD type, with homocystinuria	Multiple_Complex
TC1_KI270708v1_random00006432.hg.1	AL137861.5	3.04	7.99	-30.94	0.0002	0.0013		Precursor_microRNA
TC0800008770.hg.1	RNF139	2.57	7.52	-30.93	1.45e-08	1.28e-06	ring finger protein 139	Multiple_Complex
TC0700008868.hg.1	TES	3.91	8.85	-30.83	1.03e-10	1.11e-07	testin LIM domain protein	Multiple_Complex
TC1200008591.hg.1	ACTR6	2.58	7.52	-30.75	5.4e-10	1.93e-07	ARP6 actin-related protein 6 homolog (yeast)	Multiple_Complex
TC0400011440.hg.1	PPP3CA	3	7.95	-30.74	1.7e-08	1.43e-06	protein phosphatase 3, catalytic subunit, alpha isozyme	Multiple_Complex
TC0700013393.hg.1	PMS2P9	4.6	9.54	-30.73	3.11e-07	1.2e-05	PMS1 homolog 2, mismatch repair system component pseudogene 9	Multiple_Complex
TC1000008406.hg.1	KIF20B	2.3	7.24	-30.68	7.31e-08	4.05e-06	kinesin family member 20B	Multiple_Complex
TC0100011777.hg.1	H3F3A; H3F3AP4	4.83	9.77	-30.66	1.49e-10	1.28e-07	H3 histone, family 3A; H3 histone, family 3A, pseudogene 4	Multiple_Complex
TC1800006739.hg.1	PSMG2	3.14	8.07	-30.66	2.17e-09	4.07e-07	proteasome (prosome, macropain) assembly chaperone 2	Multiple_Complex
TC0700009585.hg.1	CUL1	2.34	7.27	-30.66	9.19e-08	4.8e-06	cullin 1	Multiple_Complex
TC0100009191.hg.1	AGL	2.86	7.79	-30.65	2.01e-06	4.79e-05	amylo-alpha-1, 6-glucosidase, 4-alpha-glucanotransferase	Multiple_Complex
TC0800011472.hg.1	NUDCD1	2.4	7.34	-30.65	4.14e-06	8.15e-05	NudC domain containing 1	Multiple_Complex
TC0900011575.hg.1	RPL12	5.66	10.59	-30.64	1.96e-10	1.4e-07	ribosomal protein L12	Multiple_Complex
TC1400007230.hg.1	AL158801.1	4.46	9.4	-30.63	5.1e-09	6.62e-07	HCG1789329, isoform CRA_a; Uncharacterized protein [Source:UniProtKB/TrEMBL;Acc:A0A0B4J2G9]	Coding
TC1900010478.hg.1	KRTDAP	3.53	8.46	-30.63	0.001	0.0038	keratinocyte differentiation-associated protein	Multiple_Complex
TC1700008128.hg.1	NPEPPS	1.84	6.77	-30.62	5.72e-08	3.4e-06	aminopeptidase puromycin sensitive	Multiple_Complex
TC0700012701.hg.1	CNOT4	1.64	6.57	-30.6	1.23e-09	2.94e-07	CCR4-NOT transcription complex subunit 4	Multiple_Complex
TC1500009189.hg.1	ZNF106	2.21	7.15	-30.59	4.14e-09	5.79e-07	zinc finger protein 106	Multiple_Complex
TC0800011239.hg.1	COX6C	3.61	8.55	-30.59	2.2e-08	1.73e-06	cytochrome c oxidase subunit VIc	Multiple_Complex
TC0100017072.hg.1	ELK4	4.59	9.52	-30.56	2.73e-10	1.58e-07	ELK4, ETS-domain protein (SRF accessory protein 1)	Multiple_Complex
TC1900007108.hg.1	CALR	5.93	10.86	-30.53	3.42e-10	1.67e-07	calreticulin	Multiple_Complex
TC0100007940.hg.1	CAP1	5.53	10.47	-30.52	8.37e-09	9.03e-07	CAP, adenylate cyclase-associated protein 1 (yeast)	Multiple_Complex
TC0300012918.hg.1	CCNL1	3.83	8.77	-30.52	6.71e-08	3.82e-06	cyclin L1	Multiple_Complex
TC2100008390.hg.1	PTTG1IP	3.69	8.62	-30.52	4.39e-07	1.54e-05	pituitary tumor-transforming 1 interacting protein	Multiple_Complex
TC0100018080.hg.1	AHCTF1	2.14	7.07	-30.5	1.31e-09	3.04e-07	AT hook containing transcription factor 1	Multiple_Complex
TC1100013148.hg.1	PIK3C2A	2.46	7.39	-30.49	6.7e-11	1.08e-07	phosphatidylinositol-4-phosphate 3-kinase, catalytic subunit type 2 alpha	Multiple_Complex
TC1500010292.hg.1	SEC11A	4.03	8.96	-30.46	2.85e-08	2.05e-06	SEC11 homolog A, signal peptidase complex subunit	Multiple_Complex
TC0300012048.hg.1	ZBTB20; MIR568	3.11	8.04	-30.45	3.48e-08	2.37e-06	zinc finger and BTB domain containing 20; microRNA 568	Multiple_Complex
TC0100018528.hg.1	CREG1	3.49	8.42	-30.44	5.37e-09	6.75e-07	cellular repressor of E1A-stimulated genes 1	Multiple_Complex
TC1200011599.hg.1	LTA4H	3.92	8.85	-30.41	5.18e-10	1.88e-07	leukotriene A4 hydrolase	Multiple_Complex
TC1000008447.hg.1	TNKS2	2.61	7.54	-30.37	5.92e-10	2.07e-07	tankyrase, TRF1-interacting ankyrin-related ADP-ribose polymerase 2	Multiple_Complex
TC0100018199.hg.1	SRRM1	3.98	8.9	-30.33	3.84e-10	1.75e-07	serine/arginine repetitive matrix 1	Multiple_Complex
TC1600009422.hg.1	GSPT1	2.58	7.5	-30.28	9.8e-10	2.64e-07	G1 to S phase transition 1	Multiple_Complex
TC1400010616.hg.1	SLC38A6	1.45	6.37	-30.26	2.83e-08	2.04e-06	solute carrier family 38, member 6	Multiple_Complex
TC0400008879.hg.1	GAB1	2.24	7.16	-30.23	4.91e-08	3.06e-06	GRB2-associated binding protein 1	Multiple_Complex
TC0X00009448.hg.1	RPS2P55	4.94	9.86	-30.22	2.57e-10	1.56e-07	ribosomal protein S2 pseudogene 55 [Source:HGNC Symbol;Acc:HGNC:36140]	Pseudogene
TC0200012642.hg.1	MTIF2	2.08	6.99	-30.19	1.77e-08	1.48e-06	mitochondrial translational initiation factor 2	Multiple_Complex
TC0400012917.hg.1	ARAP2	2.06	6.98	-30.19	2.23e-07	9.32e-06	ArfGAP with RhoGAP domain, ankyrin repeat and PH domain 2	Multiple_Complex
TC0800009891.hg.1	STC1	4.04	8.96	-30.18	0.0047	0.0123	stanniocalcin 1	Multiple_Complex
TC0300008863.hg.1	CDV3	4.48	9.39	-30.14	9.8e-11	1.11e-07	CDV3 homolog (mouse)	Multiple_Complex
TC1500007986.hg.1	MORF4L1	3.81	8.72	-30.14	6.06e-10	2.08e-07	mortality factor 4 like 1	Multiple_Complex
TC1500009358.hg.1	SECISBP2L	2.28	7.19	-30.1	8.35e-11	1.11e-07	SECIS binding protein 2-like	Multiple_Complex
TC0100008289.hg.1	OSBPL9	2.43	7.34	-30.1	8e-10	2.39e-07	oxysterol binding protein-like 9	Multiple_Complex
TC1100007217.hg.1	QSER1	3.15	8.06	-30.06	8.33e-09	9e-07	glutamine and serine rich 1	Multiple_Complex
TC0800008546.hg.1	ENY2	2.92	7.83	-30.02	6.05e-09	7.3e-07	enhancer of yellow 2 homolog (Drosophila)	Multiple_Complex
TC0700013615.hg.1	ZNF800	3.11	8.02	-30.01	7.32e-10	2.26e-07	zinc finger protein 800	Multiple_Complex
TC1800008764.hg.1	TXNL1	3.04	7.94	-30	4.11e-10	1.77e-07	thioredoxin-like 1	Multiple_Complex
TC0500013430.hg.1	GNB2L1; SNORD95; SNORD96A	5.83	10.74	-30	1.08e-09	2.74e-07	guanine nucleotide binding protein (G protein), beta polypeptide 2-like 1; small nucleolar RNA, C/D box 95; small nucleolar RNA, C/D box 96A	Multiple_Complex
TC0800008243.hg.1	PDP1	3.6	8.51	-29.98	3.33e-09	5.17e-07	pyruvate dehyrogenase phosphatase catalytic subunit 1	Multiple_Complex
TC1700007370.hg.1	RPS7P1	5.07	9.98	-29.92	7.63e-10	2.32e-07	ribosomal protein S7 pseudogene 1	Pseudogene
TC0600007650.hg.1	HLA-DRA	5.84	10.74	-29.92	1.39e-07	6.54e-06	major histocompatibility complex, class II, DR alpha	Coding
TC1800006897.hg.1	LAMA3	3.56	8.46	-29.92	1.54e-07	7.02e-06	laminin, alpha 3	Multiple_Complex
TC0100011027.hg.1	CDC73	2.14	7.04	-29.9	5.78e-09	7.1e-07	cell division cycle 73	Multiple_Complex
TC0200011237.hg.1	COPS8	2.92	7.82	-29.87	1.08e-07	5.42e-06	COP9 signalosome subunit 8	Multiple_Complex
TC0X00008829.hg.1	RPL10; SNORA70	5.99	10.89	-29.85	8.04e-09	8.8e-07	ribosomal protein L10; small nucleolar RNA, H/ACA box 70	Multiple_Complex
TC1100011886.hg.1	RAB38	3.44	8.34	-29.81	6.62e-10	2.19e-07	RAB38, member RAS oncogene family	Coding
TC1200011519.hg.1	EEA1	2.76	7.66	-29.8	3.86e-10	1.75e-07	early endosome antigen 1	Multiple_Complex
TC0900012235.hg.1	BX255923.2	3.08	7.98	-29.79	6.17e-11	1.07e-07		Multiple_Complex
TC1700012223.hg.1	SUZ12P1	3.75	8.64	-29.78	4.01e-10	1.76e-07	SUZ12 polycomb repressive complex 2 subunit pseudogene 1	Multiple_Complex
TC0500013205.hg.1	CAST	3.66	8.55	-29.76	3.89e-08	2.57e-06	calpastatin	Multiple_Complex
TC0100016709.hg.1	TPR	3.05	7.95	-29.74	1.04e-10	1.11e-07	translocated promoter region, nuclear basket protein	Multiple_Complex
TC0800011372.hg.1	SLC25A32	2.27	7.16	-29.67	2.07e-08	1.65e-06	solute carrier family 25 (mitochondrial folate carrier), member 32	Multiple_Complex
TC0400009284.hg.1	CLCN3	3.22	8.11	-29.64	2.15e-09	4.05e-07	chloride channel, voltage-sensitive 3	Multiple_Complex
TC1400006823.hg.1	SCFD1	2.36	7.25	-29.64	2.49e-09	4.43e-07	sec1 family domain containing 1	Multiple_Complex
TC0600014217.hg.1	SERPINB1	3.27	8.15	-29.64	4.98e-08	3.08e-06	serpin peptidase inhibitor, clade B (ovalbumin), member 1	Multiple_Complex
TC0100015994.hg.1	CCT3	3.51	8.4	-29.63	2.86e-10	1.6e-07	chaperonin containing TCP1, subunit 3 (gamma)	Multiple_Complex
TC0200007058.hg.1	ATRAID	3.4	8.29	-29.62	1.13e-08	1.09e-06	all-trans retinoic acid-induced differentiation factor	Multiple_Complex
TC0100018237.hg.1	RABGGTB; SNORD45B; SNORD45A; SNORD45C	2.11	7	-29.6	3.3e-10	1.66e-07	Rab geranylgeranyltransferase, beta subunit; small nucleolar RNA, C/D box 45B; small nucleolar RNA, C/D box 45A; small nucleolar RNA, C/D box 45C	Multiple_Complex
TC1600007887.hg.1	RBL2	2.72	7.61	-29.6	5.44e-10	1.94e-07	retinoblastoma-like 2	Multiple_Complex
TC0200013515.hg.1	STARD7	3.32	8.21	-29.6	5.37e-06	9.8e-05	StAR-related lipid transfer domain containing 7	Multiple_Complex
TC0500011672.hg.1	PJA2	3.46	8.34	-29.58	2.71e-09	4.63e-07	praja ring finger 2, E3 ubiquitin protein ligase	Multiple_Complex
TC1500009738.hg.1	KIAA0101; CSNK1G1	2.12	7.01	-29.58	1.73e-08	1.45e-06	KIAA0101; casein kinase 1, gamma 1	Multiple_Complex
TC0700012107.hg.1	feysmeebu	2.33	7.22	-29.57	9.51e-11	1.11e-07	Transcript Identified by AceView	Unassigned
TC0500010166.hg.1	EEF1A1P13	6.27	11.16	-29.54	3.49e-08	2.38e-06	eukaryotic translation elongation factor 1 alpha 1 pseudogene 13 [Source:HGNC Symbol;Acc:HGNC:3196]	Pseudogene
TC0100014657.hg.1	RP11-181C21.4	3.38	8.26	-29.52	4.15e-08	2.69e-06		Multiple_Complex
TC1200006909.hg.1	EMP1	3.8	8.68	-29.5	4.95e-08	3.07e-06	epithelial membrane protein 1	Multiple_Complex
TC1600010407.hg.1	NUDT21	3.79	8.67	-29.48	4.17e-10	1.78e-07	nudix hydrolase 21	Multiple_Complex
TC0100010032.hg.1	S100A9	6.91	11.79	-29.46	0.0004	0.0021	S100 calcium binding protein A9	Multiple_Complex
TC0100015868.hg.1	S100A2	5.58	10.46	-29.44	2.03e-06	4.83e-05	S100 calcium binding protein A2	Multiple_Complex
TC0500010511.hg.1	C5orf42	1.65	6.52	-29.37	1.34e-08	1.22e-06	chromosome 5 open reading frame 42	Multiple_Complex
TC0100008536.hg.1	INADL	2.61	7.49	-29.31	8.22e-08	4.43e-06	InaD-like (Drosophila)	Multiple_Complex
TC1600011417.hg.1	NFATC3	3	7.87	-29.3	2.85e-09	4.76e-07	nuclear factor of activated T-cells, cytoplasmic, calcineurin-dependent 3	Multiple_Complex
TC0200015349.hg.1	HSPD1	4.11	8.99	-29.3	5.95e-09	7.24e-07	heat shock 60kDa protein 1 (chaperonin)	Multiple_Complex
TC0100018440.hg.1	STIL	1.91	6.79	-29.28	1.64e-10	1.34e-07	SCL/TAL1 interrupting locus	Multiple_Complex
TC1200011321.hg.1	OSBPL8	3.41	8.28	-29.28	1.12e-08	1.09e-06	oxysterol binding protein-like 8	Multiple_Complex
TC0200012993.hg.1	gydor	0.98	5.85	-29.27	8.31e-08	4.46e-06	Transcript Identified by AceView	Unassigned
TC1200010566.hg.1	SENP1	2.96	7.83	-29.24	1.47e-09	3.23e-07	SUMO1/sentrin specific peptidase 1	Multiple_Complex
TC0600010357.hg.1		4.11	8.98	-29.22	3.02e-06	6.49e-05		NonCoding
TC0600012550.hg.1	LYRM2	2.16	7.03	-29.17	3.19e-07	1.22e-05	LYR motif containing 2	Multiple_Complex
TC1400009548.hg.1	ERH	3.28	8.15	-29.16	1.19e-09	2.88e-07	enhancer of rudimentary homolog (Drosophila)	Multiple_Complex
TC0500013358.hg.1	SKP1	4.11	8.97	-29.14	5.05e-08	3.12e-06	S-phase kinase-associated protein 1	Multiple_Complex
TC0100013472.hg.1	DNAJC8	3.16	8.02	-29.11	1.96e-09	3.85e-07	DnaJ (Hsp40) homolog, subfamily C, member 8	Multiple_Complex
TC1500010924.hg.1	AP3S2; MIR5009	2.54	7.4	-29.11	2.42e-09	4.36e-07	adaptor-related protein complex 3, sigma 2 subunit; microRNA 5009	Multiple_Complex
TC1200012636.hg.1	PCBP2; PCBP2-OT1	5.13	9.99	-29.1	2.77e-09	4.69e-07	poly(rC) binding protein 2; PCBP2 overlapping transcript 1	Multiple_Complex
TC1000012575.hg.1	ATAD1	2.9	7.76	-29.07	8.92e-11	1.11e-07	ATPase family, AAA domain containing 1	Multiple_Complex
TC0200006536.hg.1	RPS7	5.7	10.56	-29.06	4.62e-09	6.23e-07	ribosomal protein S7	Multiple_Complex
TC1700006556.hg.1	PAFAH1B1	3.71	8.57	-29.06	1.51e-07	6.9e-06	platelet-activating factor acetylhydrolase 1b, regulatory subunit 1 (45kDa)	Multiple_Complex
TC1200011719.hg.1	CCDC53	2.47	7.33	-29.04	2.14e-10	1.45e-07	coiled-coil domain containing 53	Multiple_Complex
TC0300013051.hg.1	PDCD10	4.62	9.48	-28.99	2.66e-09	4.59e-07	programmed cell death 10	Multiple_Complex
TC0200014004.hg.1	CCDC93	2.55	7.41	-28.98	3.38e-10	1.66e-07	coiled-coil domain containing 93	Multiple_Complex
TC0X00011121.hg.1	GABRE; MIR224; MIR452	4.06	8.91	-28.95	4.03e-06	7.99e-05	gamma-aminobutyric acid (GABA) A receptor, epsilon; microRNA 224; microRNA 452	Multiple_Complex
TC0500013212.hg.1	SRP19; ZRSR1	2.47	7.33	-28.94	2.9e-09	4.82e-07	signal recognition particle 19kDa; zinc finger (CCCH type), RNA binding motif and serine/arginine rich 1	Multiple_Complex
TC1800009215.hg.1	ANKRD12	2.6	7.45	-28.92	6.59e-09	7.74e-07	ankyrin repeat domain 12	Multiple_Complex
TC0100012475.hg.1	MRPL20	2.89	7.75	-28.92	4.93e-08	3.06e-06	mitochondrial ribosomal protein L20	Multiple_Complex
TC1000008471.hg.1	KIF11	2.95	7.8	-28.9	2.68e-07	1.07e-05	kinesin family member 11	Multiple_Complex
TC0800011171.hg.1	UQCRB	3.05	7.9	-28.88	6.37e-10	2.15e-07	ubiquinol-cytochrome c reductase binding protein	Multiple_Complex
TC0600013719.hg.1	DYNLT1	2.51	7.36	-28.87	1.51e-08	1.33e-06	dynein, light chain, Tctex-type 1	Multiple_Complex
TC1200012599.hg.1	AEBP2	3.34	8.19	-28.85	3.03e-10	1.64e-07	AE binding protein 2	Multiple_Complex
TC1000006924.hg.1	ARL5B	3.17	8.02	-28.85	8.74e-09	9.29e-07	ADP-ribosylation factor like GTPase 5B	Multiple_Complex
TC0100018257.hg.1	GNAI3	3.8	8.65	-28.84	2.49e-08	1.87e-06	guanine nucleotide binding protein (G protein), alpha inhibiting activity polypeptide 3	Multiple_Complex
TC1600008568.hg.1	ATMIN	2.98	7.83	-28.83	4.94e-10	1.88e-07	ATM interactor	Multiple_Complex
TC0300009693.hg.1	AP2M1	3.6	8.45	-28.79	2.04e-08	1.63e-06	adaptor-related protein complex 2, mu 1 subunit	Multiple_Complex
TC0400011932.hg.1	ELF2	2.26	7.11	-28.77	8.81e-10	2.5e-07	E74-like factor 2 (ets domain transcription factor)	Multiple_Complex
TC1100013004.hg.1	CTNND1	4.46	9.31	-28.77	1.38e-09	3.12e-07	catenin (cadherin-associated protein), delta 1	Multiple_Complex
TC1100010290.hg.1	E2F8	2.02	6.87	-28.77	1.02e-06	2.9e-05	E2F transcription factor 8	Multiple_Complex
TC0300012245.hg.1	ZNF148	3.77	8.62	-28.75	7.38e-10	2.28e-07	zinc finger protein 148	Multiple_Complex
TC0700008762.hg.1	CBLL1	2.53	7.37	-28.71	8.85e-09	9.35e-07	Cbl proto-oncogene-like 1, E3 ubiquitin protein ligase	Multiple_Complex
TC0900011200.hg.1	KIAA0368	1.74	6.58	-28.69	5.43e-09	6.79e-07	KIAA0368	Multiple_Complex
TC1700007851.hg.1	EIF1	5.69	10.53	-28.69	1.45e-07	6.69e-06	eukaryotic translation initiation factor 1	Multiple_Complex
TC0100018562.hg.1	AIDA	3.42	8.26	-28.65	2.07e-09	3.96e-07	axin interactor, dorsalization associated	Multiple_Complex
TC1500008889.hg.1		2.88	7.72	-28.63	9.95e-05	0.0007		NonCoding
TC1000006904.hg.1	STAM	2.44	7.28	-28.58	2.09e-10	1.43e-07	signal transducing adaptor molecule (SH3 domain and ITAM motif) 1	Multiple_Complex
TC0200010410.hg.1	SPATS2L	3.66	8.5	-28.55	6.33e-08	3.65e-06	spermatogenesis associated, serine-rich 2-like	Multiple_Complex
TC0100009137.hg.1	EEF1A1P11	5.2	10.03	-28.53	1.05e-08	1.04e-06	eukaryotic translation elongation factor 1 alpha 1 pseudogene 11 [Source:HGNC Symbol;Acc:HGNC:3206]	Pseudogene
TC1200010198.hg.1	ASUN	2.28	7.11	-28.53	1.85e-07	8.05e-06	asunder spermatogenesis regulator	Multiple_Complex
TC1500010050.hg.1	COX5A	2.89	7.72	-28.49	3.68e-09	5.47e-07	cytochrome c oxidase subunit Va	Multiple_Complex
TC0200016626.hg.1	MBOAT2	3.07	7.9	-28.48	3.02e-09	4.91e-07	membrane bound O-acyltransferase domain containing 2	Multiple_Complex
TC1500007009.hg.1	MGA	2.38	7.21	-28.46	1.3e-09	3.03e-07	MGA, MAX dimerization protein	Multiple_Complex
TC0200015242.hg.1	STAT1	5.45	10.28	-28.45	5.06e-09	6.6e-07	signal transducer and activator of transcription 1	Multiple_Complex
TC1600009516.hg.1	PKD1P6; NPIPP1	2.73	7.56	-28.42	5.49e-10	1.96e-07	polycystic kidney disease 1 (autosomal dominant) pseudogene 6; nuclear pore complex interacting protein pseudogene 1	Multiple_Complex
TC0200016574.hg.1	DNAJC10	1.97	6.8	-28.37	3.33e-07	1.26e-05	DnaJ (Hsp40) homolog, subfamily C, member 10	Multiple_Complex
TC0700011493.hg.1	BAZ1B	3.37	8.2	-28.36	9.65e-11	1.11e-07	bromodomain adjacent to zinc finger domain 1B	Multiple_Complex
TC0X00011276.hg.1	CA5BP1	2.79	7.61	-28.3	1.39e-08	1.26e-06	carbonic anhydrase VB pseudogene 1	Multiple_Complex
TC0500013414.hg.1	THOC3	3.55	8.38	-28.28	7.84e-08	4.29e-06	THO complex 3	Multiple_Complex
TC1600008220.hg.1	UTP4	2.65	7.47	-28.27	1.13e-08	1.1e-06	UTP4 small subunit (SSU) processome component	Multiple_Complex
TC2000009218.hg.1	SDC4	3.86	8.68	-28.24	2.78e-08	2.02e-06	syndecan 4	Multiple_Complex
TC2000009882.hg.1	PTPRA; VPS16	3.77	8.59	-28.23	5.19e-08	3.18e-06	protein tyrosine phosphatase, receptor type, A; vacuolar protein sorting 16 homolog (S. cerevisiae)	Multiple_Complex
TC1900008409.hg.1	SAE1	3.9	8.72	-28.23	1.68e-07	7.5e-06	SUMO1 activating enzyme subunit 1	Multiple_Complex
TC1100009657.hg.1	IFITM3	6.93	11.75	-28.22	3.2e-07	1.22e-05	interferon induced transmembrane protein 3	Multiple_Complex
TC0X00011310.hg.1	RPL36A-HNRNPH2	4.15	8.97	-28.16	1.08e-09	2.74e-07	RPL36A-HNRNPH2 readthrough	Coding
TC0800007766.hg.1	RAB2A	4.04	8.86	-28.15	4.04e-10	1.76e-07	RAB2A, member RAS oncogene family	Multiple_Complex
TC2100008490.hg.1	BACH1	3.33	8.14	-28.13	5.55e-09	6.88e-07	BTB and CNC homology 1, basic leucine zipper transcription factor 1	Multiple_Complex
TC0100009064.hg.1	FNBP1L	2.55	7.36	-28.1	1.19e-08	1.13e-06	formin binding protein 1-like	Multiple_Complex
TC0100016786.hg.1	UCHL5	3.75	8.56	-28.08	1.6e-10	1.34e-07	ubiquitin C-terminal hydrolase L5	Multiple_Complex
TC0500009009.hg.1	TCERG1	2.78	7.59	-28.08	1.06e-08	1.05e-06	transcription elongation regulator 1	Multiple_Complex
TC0400009681.hg.1	ZNF721; ABCA11P	2.26	7.07	-28.06	5.39e-08	3.26e-06	zinc finger protein 721; ATP binding cassette subfamily A member 11, pseudogene	Multiple_Complex
TC1200010756.hg.1	KRT6B	6.68	11.49	-28.05	2.29e-05	0.0003	keratin 6B, type II	Multiple_Complex
TC0400007593.hg.1	SRP72	4.08	8.89	-28.04	4.76e-09	6.35e-07	signal recognition particle 72kDa	Multiple_Complex
TC1700007617.hg.1	CCL18	4.43	9.24	-28.04	0.0023	0.0071	chemokine (C-C motif) ligand 18	Multiple_Complex
TC0300013471.hg.1	BCL6	3.81	8.62	-27.98	7.66e-08	4.21e-06	B-cell CLL/lymphoma 6	Multiple_Complex
TC17_GL000205v2_random00006433.hg.1	AC011841.3	3.54	8.35	-27.98	0.0003	0.0017		Precursor_microRNA
TC1500008188.hg.1	CTD-2262B20.1	3.69	8.49	-27.93	6.73e-07	2.12e-05		Pseudogene
TC0500013259.hg.1	MFAP3	3.25	8.05	-27.92	3.03e-08	2.15e-06	microfibrillar associated protein 3	Multiple_Complex
TC0100013792.hg.1	HSPE1P8	1.88	6.69	-27.9	2.39e-09	4.32e-07	heat shock protein family E (Hsp10) member 1 pseudogene 8 [Source:HGNC Symbol;Acc:HGNC:49326]	Multiple_Complex
TC0100014152.hg.1	FAF1	2.92	7.73	-27.89	9.68e-09	9.92e-07	Fas (TNFRSF6) associated factor 1	Multiple_Complex
TC1700009979.hg.1	YWHAEP2	3.3	8.1	-27.88	2.33e-07	9.61e-06	tyrosine 3-monooxygenase/tryptophan 5-monooxygenase activation protein, epsilon pseudogene 2 [Source:HGNC Symbol;Acc:HGNC:49429]	Pseudogene
TC0100015211.hg.1	GSTM3	3.16	7.96	-27.87	2.11e-05	0.0003	glutathione S-transferase mu 3 (brain)	Multiple_Complex
TC0200007181.hg.1	YIPF4	2.62	7.42	-27.86	8.25e-10	2.43e-07	Yip1 domain family member 4	Multiple_Complex
TC0200012307.hg.1	SOS1	3.01	7.81	-27.86	8.96e-10	2.52e-07	SOS Ras/Rac guanine nucleotide exchange factor 1	Multiple_Complex
TC2000010027.hg.1	TMEM189-UBE2V1	4.09	8.88	-27.84	3.9e-09	5.61e-07	TMEM189-UBE2V1 readthrough	Multiple_Complex
TC0500011004.hg.1	GUSBP3	3.64	8.44	-27.84	4.07e-07	1.47e-05	glucuronidase, beta pseudogene 3	Multiple_Complex
TC0300012527.hg.1	MSL2	3.24	8.04	-27.81	1.18e-08	1.12e-06	male-specific lethal 2 homolog (Drosophila)	Coding
TC1600009958.hg.1	NPIPB4	3.42	8.21	-27.8	2.46e-10	1.54e-07	nuclear pore complex interacting protein family, member B4	Multiple_Complex
TC1400007354.hg.1	PPM1A	3.4	8.2	-27.8	1.04e-08	1.04e-06	protein phosphatase, Mg2+/Mn2+ dependent, 1A	Multiple_Complex
TC1300008735.hg.1	VWA8; MIR5006	2.76	7.55	-27.79	2.18e-09	4.08e-07	von Willebrand factor A domain containing 8; microRNA 5006	Multiple_Complex
TC0500007808.hg.1	POLK	3.03	7.82	-27.73	4.29e-10	1.78e-07	polymerase (DNA directed) kappa	Multiple_Complex
TC1000009536.hg.1	IDI1	2.83	7.62	-27.72	2.79e-08	2.02e-06	isopentenyl-diphosphate delta isomerase 1	Multiple_Complex
TC0100008793.hg.1	RP4-706A16.3	5.39	10.18	-27.69	7.22e-08	4.02e-06		Pseudogene
TC0800012410.hg.1	WHSC1L1	4.5	9.29	-27.68	1.28e-09	3.01e-07	Wolf-Hirschhorn syndrome candidate 1-like 1	Multiple_Complex
TC0100014947.hg.1	TMED5	3.26	8.05	-27.65	9.7e-08	4.99e-06	transmembrane p24 trafficking protein 5	Multiple_Complex
TC0800011211.hg.1	NIPAL2	2.32	7.11	-27.63	4.49e-08	2.86e-06	NIPA-like domain containing 2	Multiple_Complex
TC0300008152.hg.1	TFG	3.37	8.16	-27.62	2.28e-09	4.19e-07	TRK-fused gene	Multiple_Complex
TC1700007628.hg.1	LOC440434	2.24	7.03	-27.59	5.17e-10	1.88e-07	Homo sapiens aminopeptidase puromycin sensitive pseudogene (LOC440434), non-coding RNA.	Multiple_Complex
TC1600009685.hg.1	RRN3P1	2.44	7.22	-27.59	1.69e-09	3.52e-07	RRN3 homolog, RNA polymerase I transcription factor pseudogene 1	Multiple_Complex
TC1200008147.hg.1	CCT2	3.29	8.07	-27.58	1.42e-07	6.62e-06	chaperonin containing TCP1, subunit 2 (beta)	Multiple_Complex
TC1700006899.hg.1	MAP2K4; MIR744	3.29	8.07	-27.53	3.32e-09	5.17e-07	mitogen-activated protein kinase kinase 4; microRNA 744	Multiple_Complex
TC2000008318.hg.1	FERMT1	3.56	8.35	-27.53	3.04e-08	2.15e-06	fermitin family member 1	Multiple_Complex
TC0300007136.hg.1	CTNNB1	4.36	9.14	-27.52	2.11e-09	4.01e-07	catenin (cadherin-associated protein), beta 1	Multiple_Complex
TC1500007093.hg.1	EIF3J	2.73	7.52	-27.52	6.77e-09	7.89e-07	eukaryotic translation initiation factor 3, subunit J	Multiple_Complex
TC0200013095.hg.1	BOLA3	2.25	7.03	-27.51	1.56e-09	3.34e-07	bolA family member 3	Multiple_Complex
TC0200015099.hg.1	CWC22	3.19	7.97	-27.5	4.25e-10	1.78e-07	CWC22 homolog, spliceosome-associated protein	Multiple_Complex
TC2100008165.hg.1	BRWD1	3.21	8	-27.5	1.69e-09	3.52e-07	bromodomain and WD repeat domain containing 1	Multiple_Complex
TC0X00009499.hg.1	AL136137.1	4.47	9.25	-27.5	0.0014	0.005		Precursor_microRNA
TC2100006618.hg.1	USP25	3.11	7.89	-27.49	2.68e-10	1.58e-07	ubiquitin specific peptidase 25	Multiple_Complex
TC0400011823.hg.1	PGRMC2	3.38	8.16	-27.49	3.41e-08	2.34e-06	progesterone receptor membrane component 2	Multiple_Complex
TC1700008075.hg.1	RPS26P8	4.75	9.54	-27.48	6.59e-08	3.77e-06	ribosomal protein S26 pseudogene 8	Pseudogene
TC0700013102.hg.1	KMT2C	2.21	6.98	-27.46	3.48e-08	2.37e-06	lysine (K)-specific methyltransferase 2C	Multiple_Complex
TC0700010376.hg.1	SNX13	3.38	8.15	-27.44	3.14e-10	1.66e-07	sorting nexin 13	Multiple_Complex
TC1700007602.hg.1	TAF15	4.07	8.85	-27.43	4.63e-09	6.23e-07	TATA box binding protein associated factor 15	Multiple_Complex
TC0400008041.hg.1	PTPN13	3.26	8.04	-27.43	3.07e-08	2.17e-06	protein tyrosine phosphatase, non-receptor type 13 (APO-1/CD95 (Fas)-associated phosphatase)	Multiple_Complex
TC1_KI270708v1_random00006438.hg.1	AL137861.9	5.48	10.25	-27.43	0.0006	0.0028		Precursor_microRNA
TC2000009440.hg.1	ADNP	3.59	8.37	-27.42	1.51e-08	1.33e-06	activity-dependent neuroprotector homeobox	Multiple_Complex
TC1200007061.hg.1	CMAS	2.42	7.2	-27.41	1.65e-10	1.34e-07	cytidine monophosphate N-acetylneuraminic acid synthetase	Multiple_Complex
TC1800006748.hg.1	SEH1L	1.85	6.63	-27.41	2.89e-09	4.82e-07	SEH1-like nucleoporin	Multiple_Complex
TC2000010025.hg.1	UBE2V1	4.8	9.57	-27.4	1.92e-08	1.57e-06	ubiquitin conjugating enzyme E2 variant 1	Multiple_Complex
TC0100016952.hg.1	UBE2T	2.72	7.5	-27.38	1.06e-06	2.99e-05	ubiquitin conjugating enzyme E2T	Multiple_Complex
TC1200009796.hg.1	SLC2A14	3.34	8.11	-27.38	2.1e-06	4.95e-05	solute carrier family 2 (facilitated glucose transporter), member 14	Multiple_Complex
TC0200015838.hg.1	FARSB	2.96	7.74	-27.37	6.82e-09	7.91e-07	phenylalanyl-tRNA synthetase beta subunit	Multiple_Complex
TC0100011767.hg.1	SRP9	3.92	8.69	-27.34	3.8e-07	1.4e-05	signal recognition particle 9kDa	Multiple_Complex
TC1700006798.hg.1	MIR4521	1.88	6.65	-27.33	7.38e-08	4.08e-06	microRNA 4521	Multiple_Complex
TC0700010728.hg.1	HERPUD2	3.18	7.95	-27.31	4.28e-10	1.78e-07	HERPUD family member 2	Multiple_Complex
TC0200009428.hg.1	CCNT2	3.3	8.07	-27.3	7.01e-10	2.21e-07	cyclin T2	Multiple_Complex
TC0800011669.hg.1	DERL1	3	7.77	-27.3	5.15e-08	3.16e-06	derlin 1	Multiple_Complex
TC1100007210.hg.1	EIF3M	3.26	8.03	-27.29	1.48e-10	1.28e-07	eukaryotic translation initiation factor 3, subunit M	Multiple_Complex
TC0400012846.hg.1	NAA15	2.98	7.75	-27.29	4.16e-10	1.78e-07	N(alpha)-acetyltransferase 15, NatA auxiliary subunit	Multiple_Complex
TC1400008683.hg.1	RBM23	3.25	8.02	-27.25	3.15e-10	1.66e-07	RNA binding motif protein 23	Multiple_Complex
TC0600013115.hg.1	ECHDC1	3.25	8.02	-27.23	4.75e-09	6.34e-07	ethylmalonyl-CoA decarboxylase 1	Multiple_Complex
TC0600012529.hg.1	RNGTT	3.05	7.82	-27.23	4.17e-07	1.49e-05	RNA guanylyltransferase and 5-phosphatase	Multiple_Complex
TC1100011128.hg.1	ATL3	3.1	7.87	-27.21	2.46e-10	1.54e-07	atlastin GTPase 3	Multiple_Complex
TC1700012230.hg.1	ZNF207; MIR632	4.13	8.89	-27.19	1.75e-09	3.6e-07	zinc finger protein 207; microRNA 632	Multiple_Complex
TC0500009768.hg.1	LOC100132287; LOC100132062; AC138035.2	5.39	10.15	-27.16	9.05e-06	0.0001	Homo sapiens uncharacterized LOC100132287 (LOC100132287), long non-coding RNA.; Homo sapiens uncharacterized LOC100132062 (LOC100132062), long non-coding RNA.; Transcript Identified by AceView, Entrez Gene ID(s) 388312; 100132062, RefSeq ID(s) NR_028325; novel transcript	Multiple_Complex
TC0200016637.hg.1	SMC6	2.41	7.18	-27.15	5.43e-07	1.81e-05	structural maintenance of chromosomes 6	Multiple_Complex
TCUn_GL000219v100006432.hg.1	AL592183.2	3.31	8.07	-27.13	0.0012	0.0044		Precursor_microRNA
TC1700010927.hg.1	CDC27	2.86	7.62	-27.09	7.52e-07	2.3e-05	cell division cycle 27	Multiple_Complex
TC0900007992.hg.1	FAM120A	3.28	8.04	-27.08	5.11e-07	1.73e-05	family with sequence similarity 120A	Multiple_Complex
TC0600013151.hg.1		3.48	8.23	-27.08	0.0061	0.0151		NonCoding
TC1900006532.hg.1	RPS15	5.34	10.1	-27.07	4.42e-09	6.06e-07	ribosomal protein S15	Multiple_Complex
TC0300014043.hg.1	ISY1	2.61	7.37	-27.05	2.42e-09	4.36e-07	ISY1 splicing factor homolog	Multiple_Complex
TC0400007357.hg.1	TMEM33	2.99	7.75	-26.98	1.82e-09	3.69e-07	transmembrane protein 33	Multiple_Complex
TC0300009661.hg.1	B3GNT5	3.58	8.34	-26.94	3e-08	2.13e-06	UDP-GlcNAc:betaGal beta-1,3-N-acetylglucosaminyltransferase 5	Multiple_Complex
TC0X00011168.hg.1	BCAP31	4.59	9.34	-26.93	9.59e-09	9.86e-07	B-cell receptor-associated protein 31	Multiple_Complex
TC1700009304.hg.1	RP11-1228E12.1	3.26	8.01	-26.9	3.68e-08	2.47e-06	novel transcript	NonCoding
TC1700010063.hg.1	AC087499.8	2.82	7.57	-26.85	3.14e-09	5.01e-07		Pseudogene
TC1200009891.hg.1	CLEC7A	2.4	7.14	-26.85	1.28e-08	1.19e-06	C-type lectin domain family 7, member A	Multiple_Complex
TC0500013317.hg.1	SMA4; LOC100170939	4.65	9.4	-26.85	1.76e-06	4.36e-05	glucuronidase, beta pseudogene; Homo sapiens glucuronidase, beta pseudogene (SMA4), transcript variant 1, non-coding RNA.; Jeck2013, Salzman2013 ANNOTATED, INTERNAL, ncRNA, OVEXON best transcript NR_029426; Salzman2013 ALT_ACCEPTOR, INTERNAL, intronic, ncRNA, OVERLAPTX, OVEXON best transcript NR_024054; Salzman2013 ALT_ACCEPTOR, ALT_DONOR, INTERNAL, intronic, ncRNA, OVEXON best transcript NR_0294…	Multiple_Complex
TC0500008830.hg.1	UBE2D2	3.21	7.96	-26.84	3.6e-10	1.72e-07	ubiquitin conjugating enzyme E2D 2	Multiple_Complex
TC1600011355.hg.1	NPIPA1	3.03	7.78	-26.84	2.68e-09	4.61e-07	nuclear pore complex interacting protein family, member A1	Multiple_Complex
TC0900008202.hg.1	TGFBR1	2.93	7.68	-26.81	1.14e-09	2.81e-07	transforming growth factor, beta receptor 1	Multiple_Complex
TC0600012731.hg.1	ATG5	1.97	6.71	-26.81	7.92e-09	8.73e-07	autophagy related 5	Multiple_Complex
TC0500007163.hg.1	NIPBL	3	7.74	-26.74	1.45e-09	3.2e-07	Nipped-B homolog (Drosophila)	Multiple_Complex
TCUn_KI270741v100006435.hg.1	AUXG01000518.1	5.64	10.38	-26.74	0.0005	0.0025		Precursor_microRNA
TC0300013520.hg.1	CLDN1	4.24	8.98	-26.73	1.74e-07	7.7e-06	claudin 1	Multiple_Complex
TC1200007615.hg.1	DIP2B	4.12	8.86	-26.72	8.07e-09	8.82e-07	disco-interacting protein 2 homolog B	Multiple_Complex
TC0900010395.hg.1	HSPB1P1	6.91	11.65	-26.72	1.38e-07	6.48e-06	heat shock protein family B (small) member 1 pseudogene 1 [Source:HGNC Symbol;Acc:HGNC:5251]	Multiple_Complex
TC0X00010130.hg.1	MAGT1	5.02	9.76	-26.7	2.17e-08	1.71e-06	magnesium transporter 1	Multiple_Complex
TC1600008627.hg.1	HSBP1	3.26	8	-26.69	2.19e-08	1.72e-06	heat shock factor binding protein 1	Multiple_Complex
TC0500007201.hg.1	OSMR	3.37	8.1	-26.67	4.28e-09	5.93e-07	oncostatin M receptor	Multiple_Complex
TC1200012716.hg.1	COX6A1	4.45	9.19	-26.66	2.17e-08	1.71e-06	cytochrome c oxidase subunit VIa polypeptide 1	Multiple_Complex
TC1300009240.hg.1	FABP5P1	6.4	11.14	-26.65	1.79e-05	0.0002	fatty acid binding protein 5 pseudogene 1 [Source:HGNC Symbol;Acc:HGNC:31059]	Multiple_Complex
TC0100017094.hg.1	FAM72A	1.53	6.27	-26.64	2.22e-09	4.13e-07	family with sequence similarity 72, member A	Multiple_Complex
TC0X00009218.hg.1	RPS6KA3	1.63	6.36	-26.64	3.81e-09	5.53e-07	ribosomal protein S6 kinase, 90kDa, polypeptide 3	Multiple_Complex
TC0700008010.hg.1	GTF2I	3.88	8.62	-26.62	3.95e-09	5.64e-07	general transcription factor IIi	Multiple_Complex
TC0400012990.hg.1	DDX60L	2.52	7.25	-26.59	3.54e-06	7.29e-05	DEAD (Asp-Glu-Ala-Asp) box polypeptide 60-like	Multiple_Complex
TC1300010048.hg.1	FBXL3	1.89	6.62	-26.55	3.74e-10	1.75e-07	F-box and leucine-rich repeat protein 3	Multiple_Complex
TC0600008468.hg.1	FAM135A	2.06	6.79	-26.54	9.34e-08	4.85e-06	family with sequence similarity 135, member A	Multiple_Complex
TC1700006684.hg.1	MIS12	2.25	6.98	-26.52	7.96e-09	8.76e-07	MIS12 kinetochore complex component	Multiple_Complex
TC0800011731.hg.1	KIAA0196	1.53	6.25	-26.51	1.62e-06	4.08e-05	KIAA0196	Multiple_Complex
TC1700012204.hg.1	AC107982.4	3.07	7.79	-26.49	8.31e-05	0.0007		Pseudogene
TC0300009855.hg.1	IL1RAP	3.77	8.5	-26.48	1.49e-09	3.26e-07	interleukin 1 receptor accessory protein	Multiple_Complex
TC0X00011308.hg.1	RPL36A	4.59	9.31	-26.47	3.86e-09	5.58e-07	ribosomal protein L36a	Multiple_Complex
TC0100015194.hg.1	SORT1	2.68	7.41	-26.46	5.82e-07	1.9e-05	sortilin 1	Multiple_Complex
TC1000011892.hg.1	CCDC186; MIR2110	2.45	7.17	-26.45	2.63e-08	1.95e-06	coiled-coil domain containing 186; microRNA 2110	Multiple_Complex
TC1400007235.hg.1	kluslor	2.48	7.2	-26.45	1.51e-06	3.86e-05	Transcript Identified by AceView	Coding
TC1500010659.hg.1	SNRPA1	3.65	8.37	-26.42	8.03e-10	2.39e-07	small nuclear ribonucleoprotein polypeptide A	Multiple_Complex
TC0600014044.hg.1	PSMB1	2.96	7.68	-26.4	8.17e-08	4.41e-06	proteasome subunit beta 1	Multiple_Complex
TC1200010297.hg.1	RP11-467L13.4	3.42	8.14	-26.39	9.83e-11	1.11e-07		Multiple_Complex
TC1400007155.hg.1	C14orf166	4.77	9.49	-26.39	2.83e-09	4.75e-07	chromosome 14 open reading frame 166	Multiple_Complex
TC0800008531.hg.1	EMC2	3.95	8.67	-26.39	1.1e-08	1.08e-06	ER membrane protein complex subunit 2	Multiple_Complex
TC0100014276.hg.1	DHCR24	3.45	8.17	-26.38	1.75e-07	7.74e-06	24-dehydrocholesterol reductase	Multiple_Complex
TC1600010168.hg.1	SHCBP1	2.27	6.99	-26.37	5.72e-09	7.03e-07	SHC SH2-domain binding protein 1	Multiple_Complex
TC2000008295.hg.1	GPCPD1	1.02	5.74	-26.36	2.88e-08	2.07e-06	glycerophosphocholine phosphodiesterase 1	Multiple_Complex
TC1700007698.hg.1	CH17-258A22.4	3.13	7.85	-26.34	9.67e-10	2.63e-07		Pseudogene
TC1500006677.hg.1	pluchubu	1.48	6.2	-26.34	5.14e-07	1.73e-05	Transcript Identified by AceView	Coding
TC0500008308.hg.1	WDR36	2.05	6.77	-26.33	1.72e-09	3.55e-07	WD repeat domain 36	Multiple_Complex
TC1100012002.hg.1	MRE11A	2.61	7.32	-26.33	1.7e-07	7.58e-06	MRE11 homolog A, double strand break repair nuclease	Multiple_Complex
TC0800008145.hg.1	WWP1	2.03	6.75	-26.3	2.37e-10	1.52e-07	WW domain containing E3 ubiquitin protein ligase 1	Multiple_Complex
TC0800006760.hg.1	FDFT1	3.08	7.8	-26.29	1.08e-08	1.06e-06	farnesyl-diphosphate farnesyltransferase 1	Multiple_Complex
TC0200007664.hg.1	VRK2	2.42	7.14	-26.29	1.79e-08	1.49e-06	vaccinia related kinase 2	Multiple_Complex
TC0300008017.hg.1	ZNF654	2.32	7.03	-26.28	5.96e-10	2.08e-07	zinc finger protein 654	Coding
TC1500009492.hg.1	RSL24D1	2.33	7.05	-26.28	2.1e-08	1.67e-06	ribosomal L24 domain containing 1	Multiple_Complex
TC4_GL000008v2_random00006435.hg.1	AL583842.1	6.1	10.81	-26.27	0.0006	0.0025		Precursor_microRNA
TCUn_KI270743v100006432.hg.1	AC138775.5	6.1	10.81	-26.27	0.0006	0.0025		Precursor_microRNA
TC1200009913.hg.1	YBX3	5.01	9.73	-26.26	4.49e-10	1.79e-07	Y box binding protein 3	Multiple_Complex
TC0500008794.hg.1	CTNNA1	4.16	8.87	-26.26	4.65e-08	2.93e-06	catenin (cadherin-associated protein), alpha 1	Multiple_Complex
TC1000010515.hg.1	NCOA4	3.77	8.48	-26.25	3.33e-06	6.96e-05	nuclear receptor coactivator 4	Multiple_Complex
TC2000009512.hg.1		3.1	7.81	-26.19	0.004	0.0108		NonCoding
TC0800009619.hg.1	CTSB	6.21	10.92	-26.15	7.64e-08	4.2e-06	cathepsin B	Multiple_Complex
TC0900010116.hg.1	FP565210.1	4.1	8.8	-26.15	0.0002	0.0011		Precursor_microRNA
TC0300014081.hg.1	TMEM41A	3.89	8.59	-26.12	2.79e-09	4.72e-07	transmembrane protein 41A	Multiple_Complex
TC0500007772.hg.1	BTF3	4.94	9.65	-26.11	2.71e-08	1.99e-06	basic transcription factor 3	Multiple_Complex
TC0600009611.hg.1	HEBP2	3.09	7.8	-26.11	1.78e-06	4.38e-05	heme binding protein 2	Multiple_Complex
TC2100007538.hg.1	CR392039.2	3.83	8.54	-26.1	0.0006	0.0025		Precursor_microRNA
TC0900010352.hg.1	PTAR1	2.73	7.43	-26.09	2.67e-07	1.07e-05	protein prenyltransferase alpha subunit repeat containing 1	Multiple_Complex
TC0200010021.hg.1	H3F3AP4; H3F3A; H3F3B	5.1	9.81	-26.08	2.62e-09	4.56e-07	Homo sapiens H3 histone, family 3A, pseudogene 4 (H3F3AP4), non-coding RNA.; Homo sapiens H3 histone, family 3A, mRNA (cDNA clone MGC:47761 IMAGE:6014954), complete cds.; Homo sapiens H3 histone, family 3B (H3.3B), mRNA (cDNA clone MGC:87782 IMAGE:3884607), complete cds.; Homo sapiens H3 histone, family 3A, mRNA (cDNA clone MGC:87783 IMAGE:5162817), complete cds.	Multiple_Complex
TC0X00010136.hg.1	TAF9B	2.24	6.94	-26.07	7.49e-07	2.29e-05	TAF9B RNA polymerase II, TATA box binding protein (TBP)-associated factor, 31kDa	Multiple_Complex
TC1700012344.hg.1	GABARAP	4.6	9.3	-26.04	3.85e-08	2.55e-06	GABA(A) receptor-associated protein	Multiple_Complex
TC0400010600.hg.1	RAC1P2	4.44	9.14	-26.04	5.64e-08	3.37e-06	ras-related C3 botulinum toxin substrate 1 pseudogene 2 [Source:HGNC Symbol;Acc:HGNC:31414]	Pseudogene
TC0300013609.hg.1	LSG1	4.19	8.89	-26.03	5.72e-10	2.01e-07	large 60S subunit nuclear export GTPase 1	Multiple_Complex
